# Supplementary material for: The silver(I) nitrate complex of the ligand N-(pyridin-2-ylmeth­yl)pyrazine-2-carboxamide: a metal–organic framework (MOF) structure
Source: Acta Crystallogr E Crystallogr Commun. 2017 Mar 21;73(Pt 4):535–8. doi: 10.1107/S2056989017003930 (PMC5382616; doi:10.1107/S2056989017003930)
Supplement: Supplementary file 1 [file e-73-00535-sup1.cif]

##############################################################################
#                                                                            #
# This CIF contains the data in a paper accepted for publication in          #
# Acta Crystallographica Section E. It conforms to the requirements of       #
# Notes for Authors for Acta Crystallographica Section E, and has been       #
# peer reviewed under the auspices of the IUCr Commission on Journals.       #
#                                                                            #
# Full details of the Crystallographic Information File format               #
# are given in the paper "The Crystallographic Information File (CIF):       #
# a New Standard Archive File for Crystallography" by S. R. Hall, F. H.      #
# Allen and I. D. Brown [Acta Cryst. (1991), A47, 655-685].                  #
#                                                                            #
# The current version of the core CIF dictionary is obtainable from          #
# ftp://ftp.iucr.org/pub/cif_core.dic.                                       #
#                                                                            #
# Software is freely available for graphical display of the structure(s)     #
# in this CIF. For information consult the CIF software page                 #
# http://www.iucr.org/resources/cif/software.                                #
#                                                                            #
# This file may be used for bona fide research purposes within the           #
# scientific community so long as proper attribution is given to the journal # 
# article from which it was obtained.                                        #
#                                                                            #
##############################################################################
data_I
_audit_creation_method     'SHELXL-2016/6'
_chemical_name_systematic
;
Poly[\m-nitrato-[\m-<i>N</i>-(pyridin-2-ylmethyl-\k<i>N</i>)pyrazine-2-\
carboxamide-\k<i>N</i>^4^]silver(I)]
;
_chemical_name_common     ?
_chemical_formula_moiety     'C11 H10 Ag N5 O4'
_chemical_formula_sum     'C11 H10 Ag N5 O4'
_chemical_formula_iupac     '[Ag (C11 H10 N4 O) (N O3)]'
_chemical_formula_weight     384.11
_chemical_melting_point     ?
_shelx_space_group_comment
;
The symmetry employed for this shelxl refinement is uniquely defined
by the following loop, which should always be used as a source of
symmetry information in preference to the above space-group names.
They are only intended as comments.
;
_space_group_crystal_system     orthorhombic
_space_group_name_H-M_alt     'P c a 21'
_space_group_name_Hall     'P 2c -2ac'
loop_
    _space_group_symop_operation_xyz
    'x, y, z'
    '-x, -y, z+1/2'
    '-x+1/2, y, z+1/2'
    'x+1/2, -y, z'
_cell_length_a     17.522(3)
_cell_length_b     8.9559(18)
_cell_length_c     8.9860(13)
_cell_angle_alpha     90
_cell_angle_beta     90
_cell_angle_gamma     90
_cell_volume     1410.1(4)
_cell_formula_units_Z     4
_cell_measurement_reflns_used     20
_cell_measurement_theta_min     10.00
_cell_measurement_theta_max     13.40
_cell_measurement_temperature     223(2)
_exptl_crystal_description     plate
_exptl_crystal_colour     colourles
_exptl_crystal_size_max     0.68
_exptl_crystal_size_mid     0.61
_exptl_crystal_size_min     0.08
_exptl_crystal_density_diffrn     1.809
_exptl_crystal_density_meas     ?
_exptl_crystal_density_method     ?
_exptl_crystal_F_000     760
_exptl_absorpt_coefficient_mu     1.453
_exptl_absorpt_correction_type     multi-scan
_exptl_absorpt_process_details
;
(MULABS; Spek, 2009)
;
_shelx_estimated_absorpt_T_min     ?
_shelx_estimated_absorpt_T_max     ?
_exptl_absorpt_correction_T_min     0.9099
_exptl_absorpt_correction_T_max     1.000
_diffrn_ambient_temperature     223(2)
_diffrn_radiation_type     MoK\a
_diffrn_radiation_wavelength     0.71073
_diffrn_radiation_source     'fine-focus sealed tube'
_diffrn_radiation_monochromator     'plane graphite'
_diffrn_measurement_device     'STOE--Siemens AED2 four-circle'
_diffrn_measurement_method     '\w/2\q scans'
_diffrn_detector_area_resol_mean     ?
_diffrn_reflns_number     3655
_diffrn_reflns_av_R_equivalents     0.0222
_diffrn_reflns_theta_min     2.325
_diffrn_reflns_theta_max     25.489
_diffrn_reflns_theta_full     25.242
_diffrn_measured_fraction_theta_max     0.999
_diffrn_measured_fraction_theta_full     0.999
_diffrn_reflns_limit_h_min     -21
_diffrn_reflns_limit_h_max     21
_diffrn_reflns_limit_k_min     -10
_diffrn_reflns_limit_k_max     10
_diffrn_reflns_limit_l_min     -10
_diffrn_reflns_limit_l_max     10
_diffrn_standards_number     2
_diffrn_standards_interval_count     ?
_diffrn_standards_interval_time     60
_diffrn_standards_decay_%     3
_refine_special_details     ?
_reflns_number_total     2628
_reflns_number_gt     2384
_reflns_threshold_expression     'I > 2\s(I)'
_refine_ls_structure_factor_coef     Fsqd
_refine_ls_matrix_type     full
_refine_ls_R_factor_all     0.0523
_refine_ls_R_factor_gt     0.0465
_refine_ls_wR_factor_gt     0.1195
_refine_ls_wR_factor_ref     0.1277
_refine_ls_goodness_of_fit_ref     1.100
_refine_ls_restrained_S_all     1.100
_refine_ls_number_reflns     2628
_refine_ls_number_parameters     194
_refine_ls_number_restraints     2
_refine_ls_hydrogen_treatment     mixed
_refine_ls_weighting_scheme     calc
_refine_ls_weighting_details
              'w=1/[\s^2^(Fo^2^)+(0.0872P)^2^+0.8890P] where P=(Fo^2^+2Fc^2^)/3'
_atom_sites_solution_hydrogens     mixed
_atom_sites_solution_primary     direct
_atom_sites_solution_secondary     difmap
_refine_ls_shift/su_max     0.000
_refine_ls_shift/su_mean     0.000
_refine_diff_density_max     1.036
_refine_diff_density_min     -1.561
_refine_ls_extinction_method     none
_refine_ls_extinction_coef     .
_refine_ls_abs_structure_details
;
Flack <i>x</i> determined using 1006 quotients
[(<i>I</i>^+^)-(<i>I</i>^-^)]/[(<i>I</i>^+^)+(<i>I</i>^-^)]
(Parsons <i>et al.</i>,  2013)
;
_refine_ls_abs_structure_Flack     -0.06(2)
loop_
    _atom_type_symbol
    _atom_type_description
    _atom_type_scat_dispersion_real
    _atom_type_scat_dispersion_imag
    _atom_type_scat_source
    'C' 'C' 0.0033 0.0016
                         'International Tables Vol C Tables 4.2.6.8 and 6.1.1.4'
    'H' 'H' 0.0000 0.0000
                         'International Tables Vol C Tables 4.2.6.8 and 6.1.1.4'
    'N' 'N' 0.0061 0.0033
                         'International Tables Vol C Tables 4.2.6.8 and 6.1.1.4'
    'O' 'O' 0.0106 0.0060
                         'International Tables Vol C Tables 4.2.6.8 and 6.1.1.4'
    'Ag' 'Ag' -0.8971 1.1015
                         'International Tables Vol C Tables 4.2.6.8 and 6.1.1.4'
_computing_data_collection
;
<i>STADI4</i> (Stoe & Cie, 1997)
;
_computing_cell_refinement
;
<i>STADI4</i> (Stoe & Cie, 1997)
;
_computing_data_reduction
;
X-RED (Stoe & Cie, 1997)
;
_computing_structure_solution
;
SHELXS97 (Sheldrick, 2008)
;
_computing_structure_refinement
;
<i>SHELXL2014/6</i> (Sheldrick, 2015)
;
_computing_molecular_graphics
;
PLATON (Spek, 2009) and Mercury (Macrae <i>et al.</i>,  2008)
;
_computing_publication_material
;
<i>SHELXL2014/6</i> (Sheldrick, 2015), PLATON (Spek, 2009)
and publCIF (Westrip, 2010)
;
loop_
    _atom_site_type_symbol
    _atom_site_label
    _atom_site_fract_x
    _atom_site_fract_y
    _atom_site_fract_z
    _atom_site_U_iso_or_equiv
    _atom_site_adp_type
    _atom_site_calc_flag
    _atom_site_occupancy
    _atom_site_disorder_assembly
    _atom_site_disorder_group
    Ag Ag1 0.05137(3) 0.36456(6) 0.69187(15) 0.0402(3) Uani d 1 . .
    N N1 0.3810(5) -0.0242(8) 0.9863(8) 0.0371(16) Uani d 1 . .
    N N2 0.4836(4) -0.1928(9) 0.8154(8) 0.0338(15) Uani d 1 . .
    N N3 0.2698(5) 0.1329(10) 0.8498(9) 0.048(2) Uani d 1 . .
    H H3N 0.279(8) 0.131(14) 0.945(5) 0.08(5) Uiso d 1 . .
    N N4 0.1730(4) 0.4408(9) 0.6583(9) 0.045(2) Uani d 1 . .
    O O1 0.3124(5) 0.0642(12) 0.6234(8) 0.048(2) Uani d 1 . .
    C C1 0.3775(5) -0.0301(10) 0.8352(9) 0.0322(17) Uani d 1 . .
    C C2 0.4271(6) -0.1143(9) 0.7518(11) 0.0336(18) Uani d 1 . .
    H H2 0.421457 -0.116833 0.647769 0.040 Uiso calc 1 . .
    C C3 0.4894(6) -0.1818(12) 0.9640(11) 0.039(2) Uani d 1 . .
    H H3 0.529260 -0.232096 1.013043 0.047 Uiso calc 1 . .
    C C4 0.4380(6) -0.0979(12) 1.0473(10) 0.038(2) Uani d 1 . .
    H H4 0.444189 -0.093686 1.151129 0.045 Uiso calc 1 . .
    C C5 0.3163(7) 0.0593(13) 0.7613(12) 0.039(3) Uani d 1 . .
    C C6 0.2071(5) 0.2203(12) 0.7917(11) 0.044(2) Uani d 1 . .
    H H6B 0.171943 0.242975 0.873408 0.053 Uiso calc 1 . .
    H H6A 0.179317 0.159729 0.718878 0.053 Uiso calc 1 . .
    C C7 0.2304(5) 0.3641(9) 0.7190(11) 0.040(3) Uani d 1 . .
    C C8 0.3053(5) 0.4149(12) 0.706(2) 0.057(3) Uani d 1 . .
    H H8 0.345961 0.359520 0.745841 0.068 Uiso calc 1 . .
    C C9 0.3187(7) 0.5463(16) 0.6332(18) 0.074(4) Uani d 1 . .
    H H9 0.368904 0.582281 0.625229 0.088 Uiso calc 1 . .
    C C10 0.2607(11) 0.6256(14) 0.573(3) 0.086(5) Uani d 1 . .
    H H10 0.269429 0.716443 0.523371 0.103 Uiso calc 1 . .
    C C11 0.1881(7) 0.5672(14) 0.5870(18) 0.067(3) Uani d 1 . .
    H H11 0.147229 0.619736 0.543869 0.081 Uiso calc 1 . .
    N N10 -0.0058(5) 0.3498(9) 0.3740(9) 0.0390(18) Uani d 1 . .
    O O11 -0.0039(7) 0.4610(9) 0.4543(11) 0.072(3) Uani d 1 . .
    O O12 -0.0112(8) 0.3691(9) 0.2369(8) 0.074(3) Uani d 1 . .
    O O13 -0.0028(7) 0.2247(10) 0.4254(12) 0.085(4) Uani d 1 . .
loop_
    _atom_site_aniso_label
    _atom_site_aniso_U_11
    _atom_site_aniso_U_22
    _atom_site_aniso_U_33
    _atom_site_aniso_U_12
    _atom_site_aniso_U_13
    _atom_site_aniso_U_23
    Ag1 0.0352(4) 0.0473(4) 0.0380(4) -0.0043(2) -0.0034(4) 0.0055(5)
    N1 0.048(4) 0.039(4) 0.023(3) 0.006(3) 0.003(3) 0.001(3)
    N2 0.036(4) 0.037(4) 0.028(4) 0.006(3) -0.004(3) -0.001(3)
    N3 0.043(5) 0.073(6) 0.027(4) 0.021(4) 0.004(4) 0.010(4)
    N4 0.037(4) 0.046(4) 0.051(6) 0.001(3) -0.004(3) 0.010(4)
    O1 0.047(5) 0.074(6) 0.024(5) 0.017(5) 0.001(3) 0.006(4)
    C1 0.031(4) 0.039(4) 0.027(4) 0.002(3) 0.000(3) 0.003(3)
    C2 0.037(4) 0.036(4) 0.028(4) 0.000(4) -0.006(4) -0.001(3)
    C3 0.047(6) 0.042(5) 0.029(5) -0.004(4) -0.003(4) 0.006(4)
    C4 0.043(5) 0.047(5) 0.024(4) 0.002(4) -0.003(3) 0.000(4)
    C5 0.040(6) 0.043(6) 0.034(7) 0.003(5) 0.001(5) 0.007(5)
    C6 0.033(5) 0.061(6) 0.039(5) 0.011(4) 0.004(4) 0.006(4)
    C7 0.036(5) 0.049(5) 0.035(8) 0.000(3) -0.001(4) -0.004(4)
    C8 0.036(4) 0.057(5) 0.077(8) 0.005(4) 0.001(7) -0.011(8)
    C9 0.039(6) 0.067(8) 0.115(13) -0.007(6) 0.004(6) -0.015(7)
    C10 0.079(10) 0.055(8) 0.125(15) -0.016(7) 0.014(10) 0.029(8)
    C11 0.051(7) 0.053(7) 0.098(10) 0.001(5) 0.005(6) 0.031(7)
    N10 0.040(4) 0.048(5) 0.029(4) 0.009(3) -0.001(3) 0.002(3)
    O11 0.106(7) 0.061(6) 0.048(4) 0.025(6) -0.024(4) -0.021(5)
    O12 0.135(10) 0.064(6) 0.022(4) 0.005(5) 0.012(4) 0.004(3)
    O13 0.147(11) 0.046(5) 0.062(6) 0.012(6) -0.008(7) 0.011(5)
_geom_special_details
;
 All esds (except the esd in the dihedral angle between two l.s. planes)
 are estimated using the full covariance matrix.  The cell esds are taken
 into account individually in the estimation of esds in distances, angles
 and torsion angles; correlations between esds in cell parameters are only
 used when they are defined by crystal symmetry.  An approximate (isotropic)
 treatment of cell esds is used for estimating esds involving l.s. planes.
;
loop_
    _geom_bond_atom_site_label_1
    _geom_bond_atom_site_label_2
    _geom_bond_site_symmetry_2
    _geom_bond_distance
    _geom_bond_publ_flag
    Ag1 N2 4_455 2.238(7) y
    Ag1 N4 . 2.259(8) y
    Ag1 O11 . 2.498(9) y
    Ag1 O12 2_565 2.520(9) y
    Ag1 O13 . 2.864(8) y
    N1 C4 . 1.317(12) ?
    N1 C1 . 1.360(11) ?
    N2 C2 . 1.342(12) ?
    N2 C3 . 1.343(12) ?
    N3 C5 . 1.316(14) ?
    N3 C6 . 1.445(12) ?
    N3 H3N . 0.87(3) ?
    N4 C11 . 1.327(14) ?
    N4 C7 . 1.334(12) ?
    O1 C5 . 1.242(10) ?
    C1 C2 . 1.373(13) ?
    C1 C5 . 1.494(14) ?
    C2 H2 . 0.9400 ?
    C3 C4 . 1.392(16) ?
    C3 H3 . 0.9400 ?
    C4 H4 . 0.9400 ?
    C6 C7 . 1.500(13) ?
    C6 H6B . 0.9800 ?
    C6 H6A . 0.9800 ?
    C7 C8 . 1.395(14) ?
    C8 C9 . 1.36(2) ?
    C8 H8 . 0.9400 ?
    C9 C10 . 1.35(2) ?
    C9 H9 . 0.9400 ?
    C10 C11 . 1.38(2) ?
    C10 H10 . 0.9400 ?
    C11 H11 . 0.9400 ?
    N10 O13 . 1.212(12) ?
    N10 O11 . 1.231(12) ?
    N10 O12 . 1.248(11) ?
loop_
    _geom_angle_atom_site_label_1
    _geom_angle_atom_site_label_2
    _geom_angle_atom_site_label_3
    _geom_angle_site_symmetry_1
    _geom_angle_site_symmetry_3
    _geom_angle
    _geom_angle_publ_flag
    N2 Ag1 N4 4_455 . 140.8(3) y
    N2 Ag1 O11 4_455 . 117.1(3) y
    N4 Ag1 O11 . . 98.5(3) y
    N2 Ag1 O12 4_455 2_565 115.0(3) y
    N4 Ag1 O12 . 2_565 89.9(4) y
    O11 Ag1 O12 . 2_565 72.6(3) y
    C4 N1 C1 . . 115.5(8) ?
    C2 N2 C3 . . 116.2(8) ?
    C2 N2 Ag1 . 4 122.7(6) ?
    C3 N2 Ag1 . 4 120.2(7) ?
    C5 N3 C6 . . 121.5(9) ?
    C5 N3 H3N . . 118(9) ?
    C6 N3 H3N . . 121(9) ?
    C11 N4 C7 . . 119.2(9) ?
    C11 N4 Ag1 . . 120.6(7) ?
    C7 N4 Ag1 . . 120.0(6) ?
    N1 C1 C2 . . 122.5(8) ?
    N1 C1 C5 . . 117.0(8) ?
    C2 C1 C5 . . 120.4(8) ?
    N2 C2 C1 . . 121.4(9) ?
    N2 C2 H2 . . 119.3 ?
    C1 C2 H2 . . 119.3 ?
    N2 C3 C4 . . 121.6(10) ?
    N2 C3 H3 . . 119.2 ?
    C4 C3 H3 . . 119.2 ?
    N1 C4 C3 . . 122.5(9) ?
    N1 C4 H4 . . 118.7 ?
    C3 C4 H4 . . 118.7 ?
    O1 C5 N3 . . 123.5(12) ?
    O1 C5 C1 . . 120.1(11) ?
    N3 C5 C1 . . 116.4(9) ?
    N3 C6 C7 . . 114.6(8) ?
    N3 C6 H6B . . 108.6 ?
    C7 C6 H6B . . 108.6 ?
    N3 C6 H6A . . 108.6 ?
    C7 C6 H6A . . 108.6 ?
    H6B C6 H6A . . 107.6 ?
    N4 C7 C8 . . 120.4(9) ?
    N4 C7 C6 . . 114.6(8) ?
    C8 C7 C6 . . 125.0(9) ?
    C9 C8 C7 . . 118.9(11) ?
    C9 C8 H8 . . 120.5 ?
    C7 C8 H8 . . 120.5 ?
    C10 C9 C8 . . 121.0(12) ?
    C10 C9 H9 . . 119.5 ?
    C8 C9 H9 . . 119.5 ?
    C9 C10 C11 . . 117.2(12) ?
    C9 C10 H10 . . 121.4 ?
    C11 C10 H10 . . 121.4 ?
    N4 C11 C10 . . 123.4(12) ?
    N4 C11 H11 . . 118.3 ?
    C10 C11 H11 . . 118.3 ?
    O13 N10 O11 . . 121.5(10) ?
    O13 N10 O12 . . 120.5(9) ?
    O11 N10 O12 . . 118.0(9) ?
    N10 O11 Ag1 . . 103.4(6) ?
    N10 O12 Ag1 . 2_564 108.1(6) ?
loop_
    _geom_torsion_atom_site_label_1
    _geom_torsion_atom_site_label_2
    _geom_torsion_atom_site_label_3
    _geom_torsion_atom_site_label_4
    _geom_torsion_site_symmetry_1
    _geom_torsion_site_symmetry_2
    _geom_torsion_site_symmetry_3
    _geom_torsion_site_symmetry_4
    _geom_torsion
    _geom_torsion_publ_flag
    C4 N1 C1 C2 . . . . 3.7(14) ?
    C4 N1 C1 C5 . . . . -176.6(9) ?
    C3 N2 C2 C1 . . . . -1.3(14) ?
    Ag1 N2 C2 C1 4 . . . 167.9(6) ?
    N1 C1 C2 N2 . . . . -1.7(14) ?
    C5 C1 C2 N2 . . . . 178.5(9) ?
    C2 N2 C3 C4 . . . . 2.3(15) ?
    Ag1 N2 C3 C4 4 . . . -167.2(7) ?
    C1 N1 C4 C3 . . . . -2.7(14) ?
    N2 C3 C4 N1 . . . . -0.2(16) ?
    C6 N3 C5 O1 . . . . 3(2) ?
    C6 N3 C5 C1 . . . . -178.4(9) ?
    N1 C1 C5 O1 . . . . 176.6(13) ?
    C2 C1 C5 O1 . . . . -3.7(19) ?
    N1 C1 C5 N3 . . . . -1.8(15) ?
    C2 C1 C5 N3 . . . . 178.0(10) ?
    C5 N3 C6 C7 . . . . -73.6(14) ?
    C11 N4 C7 C8 . . . . -1.0(16) ?
    Ag1 N4 C7 C8 . . . . -176.5(9) ?
    C11 N4 C7 C6 . . . . -177.8(11) ?
    Ag1 N4 C7 C6 . . . . 6.7(11) ?
    N3 C6 C7 N4 . . . . 176.6(9) ?
    N3 C6 C7 C8 . . . . -0.1(15) ?
    N4 C7 C8 C9 . . . . 2(2) ?
    C6 C7 C8 C9 . . . . 178.3(13) ?
    C7 C8 C9 C10 . . . . -1(2) ?
    C8 C9 C10 C11 . . . . 0(3) ?
    C7 N4 C11 C10 . . . . -1(2) ?
    Ag1 N4 C11 C10 . . . . 174.9(14) ?
    C9 C10 C11 N4 . . . . 1(3) ?
    O13 N10 O11 Ag1 . . . . 19.1(14) ?
    O12 N10 O11 Ag1 . . . . -160.9(10) ?
    O13 N10 O12 Ag1 . . . 2_564 164.7(9) ?
    O11 N10 O12 Ag1 . . . 2_564 -15.2(14) ?
loop_
    _geom_hbond_atom_site_label_D
    _geom_hbond_atom_site_label_H
    _geom_hbond_atom_site_label_A
    _geom_hbond_site_symmetry_A
    _geom_hbond_distance_DH
    _geom_hbond_distance_HA
    _geom_hbond_distance_DA
    _geom_hbond_angle_DHA
    N3 H3N O1 3 0.87(3) 2.35(12) 2.914(12) 123(11)
    C2 H2 O13 4 0.94 2.59 3.330(15) 136
_shelx_hkl_file
;
 -10  -4  -2   46.64    5.73
 -10  -4  -1   -4.95    3.75
 -10  -4   0   91.70    7.17
 -10  -3  -5    3.80    3.72
 -10  -3  -4   58.18    6.00
 -10  -3  -3   26.58    4.56
 -10  -3  -2   35.45    5.60
 -10  -3  -1   79.97    6.52
 -10  -3   0   -4.19    2.93
 -10  -2  -7   76.96    6.98
 -10  -2  -6    7.04    3.94
 -10  -2  -5  169.76    9.25
 -10  -2  -4    3.13    3.40
 -10  -2  -3   51.48    5.69
 -10  -2  -2   17.52    3.84
 -10  -2  -1   13.51    3.91
 -10  -2   0   83.71    6.40
 -10  -1  -7   37.28    5.64
 -10  -1  -6   55.33    6.44
 -10  -1  -5   14.38    3.73
 -10  -1  -4   96.24    7.23
 -10  -1  -3   53.65    5.71
 -10  -1  -2   32.65    4.38
 -10  -1  -1   80.48    6.43
 -10  -1   0    5.23    2.72
 -10   0  -8   45.76    5.69
 -10   0  -7   56.06    5.79
 -10   0  -6    2.37    3.20
 -10   0  -5   62.88    6.28
 -10   0  -4    5.95    3.50
 -10   0  -3  151.09    8.42
 -10   0  -2    8.84    3.86
 -10   0  -1   27.73    4.14
 -10   0   0  106.56    7.28
  -9  -6  -1   23.21    4.81
  -9  -6   0    4.57    3.75
  -9  -5  -6    6.31    3.92
  -9  -5  -5   -2.89    3.15
  -9  -5  -4   10.18    3.51
  -9  -5  -3   63.54    6.35
  -9  -5  -2    7.98    4.03
  -9  -5  -1  126.30    8.29
  -9  -5   0    2.32    3.05
  -9  -4  -8   10.83    3.79
  -9  -4  -7   58.90    6.10
  -9  -4  -6    5.17    3.77
  -9  -4  -5  184.58    9.54
  -9  -4  -4    6.51    3.79
  -9  -4  -3   90.76    6.89
  -9  -4  -2    7.72    3.31
  -9  -4  -1   14.59    3.91
  -9  -4   0   12.21    3.66
  -9  -3 -10   -3.81    3.22
  -9  -3  -9  115.21    7.94
  -9  -3  -8   -5.58    3.58
  -9  -3  -7  107.36    7.42
  -9  -3  -6   18.12    3.79
  -9  -3  -5    6.34    3.56
  -9  -3  -4   40.30    4.76
  -9  -3  -3   57.03    5.55
  -9  -3  -2   18.12    3.57
  -9  -3  -1  232.97    9.89
  -9  -3   0   -3.96    2.52
  -9  -2 -11   22.51    4.89
  -9  -2 -10   -3.28    3.20
  -9  -2  -9   33.72    4.54
  -9  -2  -8    4.23    3.30
  -9  -2  -7   59.50    6.09
  -9  -2  -6   10.11    3.42
  -9  -2  -5  234.47   10.14
  -9  -2  -4   31.89    4.40
  -9  -2  -3  208.27    9.44
  -9  -2  -2   20.65    4.04
  -9  -2  -1   40.63    4.52
  -9  -2   0   28.81    4.13
  -9  -1 -11  178.77    9.97
  -9  -1 -10  -11.26    3.78
  -9  -1  -9  251.89   11.13
  -9  -1  -8    8.13    3.62
  -9  -1  -7  195.49    9.38
  -9  -1  -6    5.37    3.37
  -9  -1  -5   53.31    5.35
  -9  -1  -4   68.52    5.67
  -9  -1  -3   89.10    6.23
  -9  -1  -2    2.35    2.82
  -9  -1  -1  296.62   10.48
  -9  -1   0    3.14    3.05
  -9   0 -11   33.96    5.32
  -9   0 -10    7.19    3.76
  -9   0  -9   17.37    4.95
  -9   0  -8   -3.72    2.76
  -9   0  -7  201.40    9.43
  -9   0  -6    6.03    3.50
  -9   0  -5  547.60   15.16
  -9   0  -4   -3.44    2.93
  -9   0  -3  174.96    8.24
  -9   0  -2    5.55    2.90
  -9   0  -1   16.95    3.51
  -9   0   0    3.71    2.78
  -8  -7  -4  185.43   10.39
  -8  -7  -3   28.96    5.04
  -8  -7  -2   37.09    4.91
  -8  -7  -1   17.86    4.06
  -8  -7   0   -2.81    3.25
  -8  -6  -8   67.04    6.68
  -8  -6  -7   -1.24    3.68
  -8  -6  -6   19.03    4.22
  -8  -6  -5   28.19    5.21
  -8  -6  -4   54.31    5.85
  -8  -6  -3   69.46    6.29
  -8  -6  -2   85.56    6.63
  -8  -6  -1   25.80    4.30
  -8  -6   0  342.88   12.52
  -8  -5 -10    1.26    3.44
  -8  -5  -9   37.44    5.19
  -8  -5  -8   23.71    4.16
  -8  -5  -7   17.30    4.47
  -8  -5  -6  121.62    7.86
  -8  -5  -5   21.44    4.27
  -8  -5  -4  178.09    9.18
  -8  -5  -3   21.37    3.74
  -8  -5  -2   77.76    6.15
  -8  -5  -1   66.35    5.83
  -8  -5   0    3.21    2.73
  -8  -4 -12   90.54    7.43
  -8  -4 -11   36.17    5.24
  -8  -4 -10  107.41    7.61
  -8  -4  -9   15.32    3.49
  -8  -4  -8  105.73    7.43
  -8  -4  -7   50.09    4.98
  -8  -4  -6    6.88    3.34
  -8  -4  -5   97.15    6.68
  -8  -4  -4   40.42    4.60
  -8  -4  -3   74.33    6.02
  -8  -4  -2  218.96    9.38
  -8  -4  -1    5.56    2.79
  -8  -4   0  288.46   10.28
  -8  -3 -13   12.35    3.83
  -8  -3 -12   66.58    6.45
  -8  -3 -11   28.65    4.84
  -8  -3 -10    8.16    3.59
  -8  -3  -9   92.14    6.78
  -8  -3  -8   46.13    5.16
  -8  -3  -7   48.48    4.88
  -8  -3  -6  308.85   11.14
  -8  -3  -5    4.74    3.24
  -8  -3  -4  184.40    8.72
  -8  -3  -3   30.78    4.09
  -8  -3  -2  100.40    6.06
  -8  -3  -1  164.46    7.89
  -8  -3   0    6.00    2.61
  -8  -2 -13   39.20    5.92
  -8  -2 -12  119.74    7.58
  -8  -2 -11   37.14    4.98
  -8  -2 -10  257.45   10.80
  -8  -2  -9    8.35    2.98
  -8  -2  -8   89.03    6.18
  -8  -2  -7   64.57    5.47
  -8  -2  -6   75.60    5.79
  -8  -2  -5  144.39    7.44
  -8  -2  -4   94.76    6.21
  -8  -2  -3   59.45    4.69
  -8  -2  -2  451.57   12.45
  -8  -2  -1    1.67    2.64
  -8  -2   0  318.13   10.29
  -8  -1 -14  167.70    9.60
  -8  -1 -13   15.38    3.93
  -8  -1 -12   20.90    4.69
  -8  -1 -11   33.98    5.05
  -8  -1 -10    6.16    3.56
  -8  -1  -9  107.21    7.12
  -8  -1  -8  129.45    7.29
  -8  -1  -7  220.82    9.31
  -8  -1  -6  441.99   12.77
  -8  -1  -5    7.61    3.36
  -8  -1  -4  313.75   10.38
  -8  -1  -3   24.25    3.55
  -8  -1  -2  150.82    6.97
  -8  -1  -1  169.90    7.32
  -8  -1   0    2.04    2.56
  -8   0 -14    5.47    3.45
  -8   0 -13   61.91    6.60
  -8   0 -12  130.33    7.94
  -8   0 -11   -1.58    3.02
  -8   0 -10  451.56   14.29
  -8   0  -9   15.56    3.54
  -8   0  -8   69.19    5.49
  -8   0  -7   -0.87    2.98
  -8   0  -6  366.53   11.50
  -8   0  -5   43.56    4.29
  -8   0  -4   64.36    5.11
  -8   0  -3   83.53    5.61
  -8   0  -2  304.91    9.89
  -8   0  -1   30.54    3.69
  -8   0   0  348.78   10.62
  -7  -8  -4   17.08    4.22
  -7  -8  -3   12.69    4.75
  -7  -8  -2  115.29    7.88
  -7  -8  -1    1.19    3.90
  -7  -8   0  163.69    8.98
  -7  -7  -8   26.78    5.03
  -7  -7  -7    7.76    3.55
  -7  -7  -6  173.93    9.59
  -7  -7  -5    3.11    3.81
  -7  -7  -4   95.90    7.37
  -7  -7  -3    8.17    3.84
  -7  -7  -2  138.14    8.03
  -7  -7  -1    9.97    3.39
  -7  -7   0    4.57    2.72
  -7  -6 -11   -0.42    3.22
  -7  -6 -10  238.51   11.05
  -7  -6  -9    7.52    3.44
  -7  -6  -8  159.70    8.86
  -7  -6  -7    5.38    4.34
  -7  -6  -6   56.44    5.72
  -7  -6  -5   38.13    4.58
  -7  -6  -4   23.98    4.20
  -7  -6  -3   19.00    4.52
  -7  -6  -2  337.97   11.60
  -7  -6  -1   23.59    4.22
  -7  -6   0  197.84    8.90
  -7  -5 -12   51.34    6.03
  -7  -5 -11   36.31    4.80
  -7  -5 -10    2.88    3.26
  -7  -5  -9    3.59    3.01
  -7  -5  -8   87.88    6.72
  -7  -5  -7    0.48    2.88
  -7  -5  -6  397.25   13.24
  -7  -5  -5   -4.27    2.61
  -7  -5  -4  296.65   11.01
  -7  -5  -3   52.16    5.24
  -7  -5  -2  169.43    8.03
  -7  -5  -1  104.21    6.38
  -7  -5   0   -0.42    2.92
  -7  -4 -14   -2.12    3.43
  -7  -4 -13   15.36    4.13
  -7  -4 -12   93.20    7.01
  -7  -4 -11    8.82    3.71
  -7  -4 -10  261.40   10.86
  -7  -4  -9    3.73    3.25
  -7  -4  -8  168.28    8.45
  -7  -4  -7   31.53    4.10
  -7  -4  -6   65.35    5.38
  -7  -4  -5   92.94    6.11
  -7  -4  -4   60.22    4.96
  -7  -4  -3   32.43    3.83
  -7  -4  -2  368.48   11.16
  -7  -4  -1   11.34    2.81
  -7  -4   0  463.69   12.28
  -7  -3 -15  -10.98    3.55
  -7  -3 -14  171.14    9.65
  -7  -3 -13    8.10    3.13
  -7  -3 -12   89.42    6.88
  -7  -3 -11   66.47    6.05
  -7  -3 -10   -4.48    2.63
  -7  -3  -9   54.60    4.88
  -7  -3  -8   87.01    6.08
  -7  -3  -7   37.78    3.98
  -7  -3  -6  354.19   11.36
  -7  -3  -5   11.43    3.22
  -7  -3  -4  541.39   13.82
  -7  -3  -3   57.25    4.76
  -7  -3  -2  186.25    7.76
  -7  -3  -1   89.70    5.46
  -7  -3   0   -4.20    2.22
  -7  -2 -15   27.06    4.93
  -7  -2 -14   -3.13    3.28
  -7  -2 -13   34.10    4.59
  -7  -2 -12  220.88   10.00
  -7  -2 -11    5.68    3.12
  -7  -2 -10  450.03   13.62
  -7  -2  -9   15.74    3.72
  -7  -2  -8  278.23   10.10
  -7  -2  -7   51.18    4.60
  -7  -2  -6  254.59    9.15
  -7  -2  -5   81.08    5.35
  -7  -2  -4   46.27    4.38
  -7  -2  -3    3.19    2.58
  -7  -2  -2  256.18    8.47
  -7  -2  -1    8.84    2.80
  -7  -2   0  672.09   13.90
  -7  -1 -16   91.81    7.53
  -7  -1 -15    1.21    3.35
  -7  -1 -14  220.78   10.42
  -7  -1 -13    6.56    3.27
  -7  -1 -12  293.79   11.32
  -7  -1 -11   64.68    5.78
  -7  -1 -10   18.92    3.59
  -7  -1  -9   72.26    5.63
  -7  -1  -8   71.24    5.31
  -7  -1  -7  104.81    5.94
  -7  -1  -6  673.15   14.92
  -7  -1  -5   11.90    2.62
  -7  -1  -4  895.92   16.89
  -7  -1  -3   31.41    3.65
  -7  -1  -2  238.83    8.02
  -7  -1  -1   36.13    3.69
  -7  -1   0    6.25    2.20
  -7   0 -16   45.64    5.86
  -7   0 -15   26.87    4.58
  -7   0 -14   -2.28    3.54
  -7   0 -13    5.92    2.67
  -7   0 -12  112.07    6.95
  -7   0 -11   52.37    5.23
  -7   0 -10  338.02   11.46
  -7   0  -9  103.50    6.30
  -7   0  -8  217.69    8.69
  -7   0  -7   29.89    3.70
  -7   0  -6   26.28    3.47
  -7   0  -5   35.74    3.81
  -7   0  -4  422.57   11.12
  -7   0  -3   52.09    4.20
  -7   0  -2  973.65   17.28
  -7   0  -1   27.43    3.06
  -7   0   0 1441.91   21.79
  -6  -9  -2    2.45    4.33
  -6  -9  -1  144.12    9.05
  -6  -9   0    0.00    3.18
  -6  -8  -8   57.52    5.86
  -6  -8  -7   70.91    6.52
  -6  -8  -6    3.93    3.70
  -6  -8  -5  180.20    9.41
  -6  -8  -4   -2.26    3.84
  -6  -8  -3  121.43    7.80
  -6  -8  -2   11.68    3.55
  -6  -8  -1   10.40    3.47
  -6  -8   0   57.40    5.22
  -6  -7 -11  122.95    8.34
  -6  -7 -10    4.85    3.47
  -6  -7  -9  111.75    7.78
  -6  -7  -8    6.05    3.36
  -6  -7  -7   81.48    6.66
  -6  -7  -6   14.37    4.04
  -6  -7  -5    9.35    3.51
  -6  -7  -4   32.87    4.35
  -6  -7  -3  148.13    7.74
  -6  -7  -2   -3.04    3.24
  -6  -7  -1  734.15   16.91
  -6  -6 -13  123.12    8.43
  -6  -6 -12   14.14    4.37
  -6  -6 -11   36.95    5.57
  -6  -6 -10    3.59    3.78
  -6  -6  -9   55.91    5.69
  -6  -6  -8   45.28    5.04
  -6  -6  -7  207.69    9.16
  -6  -6  -6   10.46    3.20
  -6  -6  -5  465.17   13.58
  -6  -6  -4    4.96    3.05
  -6  -6  -3  355.47   11.43
  -6  -6  -2   59.04    4.92
  -6  -6  -1   25.47    3.67
  -6  -6   0  187.88    8.16
  -6  -5 -14   28.37    5.07
  -6  -5 -13   52.69    5.81
  -6  -5 -12   10.37    3.50
  -6  -5 -11  309.80   11.93
  -6  -5 -10    6.17    3.27
  -6  -5  -9  527.75   15.11
  -6  -5  -8   21.15    4.03
  -6  -5  -7  354.25   11.91
  -6  -5  -6   93.37    6.05
  -6  -5  -5   31.85    3.95
  -6  -5  -4  157.05    7.32
  -6  -5  -3  113.82    6.33
  -6  -5  -2   69.84    5.02
  -6  -5  -1  286.38    9.39
  -6  -5   0   -5.56    2.71
  -6  -4 -15  145.00    8.78
  -6  -4 -14    1.17    3.37
  -6  -4 -13  146.18    8.24
  -6  -4 -12   24.70    4.08
  -6  -4 -11   41.20    4.98
  -6  -4 -10   89.89    6.09
  -6  -4  -9  112.67    6.79
  -6  -4  -8   91.36    6.03
  -6  -4  -7  175.56    7.87
  -6  -4  -6   55.43    4.81
  -6  -4  -5  905.42   18.72
  -6  -4  -4   18.02    3.21
  -6  -4  -3  404.68   10.96
  -6  -4  -2   79.66    5.09
  -6  -4  -1  118.55    5.92
  -6  -4   0  148.35    6.50
  -6  -3 -16   16.17    3.97
  -6  -3 -15   -2.70    3.71
  -6  -3 -14   65.51    5.94
  -6  -3 -13   47.99    5.59
  -6  -3 -12   51.52    4.99
  -6  -3 -11  307.00   11.16
  -6  -3 -10   12.29    3.16
  -6  -3  -9  314.46   10.57
  -6  -3  -8    1.13    2.74
  -6  -3  -7  154.54    7.10
  -6  -3  -6  193.79    7.76
  -6  -3  -5   26.41    3.41
  -6  -3  -4   98.19    5.42
  -6  -3  -3  550.81   12.32
  -6  -3  -2  137.93    6.11
  -6  -3  -1  611.86   12.65
  -6  -3   0    0.32    2.00
  -6  -2 -17   58.60    5.95
  -6  -2 -16    5.90    3.15
  -6  -2 -15  243.49   11.01
  -6  -2 -14   -1.60    2.55
  -6  -2 -13  294.91   11.12
  -6  -2 -12   40.47    4.70
  -6  -2 -11   42.88    4.64
  -6  -2 -10  247.94    9.29
  -6  -2  -9   37.06    4.02
  -6  -2  -8   52.48    4.26
  -6  -2  -7  369.10   10.52
  -6  -2  -6  135.80    6.18
  -6  -2  -5  889.10   16.32
  -6  -2  -4   28.95    3.05
  -6  -2  -3  540.79   11.74
  -6  -2  -2  151.00    6.04
  -6  -2  -1  341.97    9.01
  -6  -2   0   72.12    4.32
  -6  -1 -17   63.47    6.15
  -6  -1 -16   17.48    4.08
  -6  -1 -15   -3.87    2.50
  -6  -1 -14   73.73    6.13
  -6  -1 -13   91.32    6.21
  -6  -1 -12   30.76    4.07
  -6  -1 -11  985.25   19.89
  -6  -1 -10   35.05    4.07
  -6  -1  -9  382.52   11.06
  -6  -1  -8    7.15    2.59
  -6  -1  -7  511.43   12.14
  -6  -1  -6  199.39    7.32
  -6  -1  -5   22.79    3.05
  -6  -1  -4  119.22    5.42
  -6  -1  -3  437.10   10.22
  -6  -1  -2  120.65    5.29
  -6  -1  -1  652.11   12.54
  -6  -1   0    1.32    1.70
  -6   0 -17   82.77    7.09
  -6   0 -16    3.48    3.25
  -6   0 -15  272.38   11.27
  -6   0 -14    3.45    3.42
  -6   0 -13  390.19   12.90
  -6   0 -12   28.09    3.98
  -6   0 -11  144.26    7.27
  -6   0 -10   88.38    5.57
  -6   0  -9   80.77    5.10
  -6   0  -8   63.39    4.84
  -6   0  -7  957.57   17.20
  -6   0  -6   54.08    3.98
  -6   0  -5  989.27   16.75
  -6   0  -4   40.79    3.50
  -6   0  -3  588.69   11.95
  -6   0  -2  498.60   10.78
  -6   0  -1  182.10    6.40
  -6   0   0   62.89    3.93
  -5  -9  -6   27.38    4.47
  -5  -9  -5    6.32    4.03
  -5  -9  -4   50.44    5.57
  -5  -9  -3   82.65    6.46
  -5  -9  -2   17.79    3.79
  -5  -9  -1  183.05    9.29
  -5  -9   0   -3.37    3.18
  -5  -8 -10   13.33    4.45
  -5  -8  -9    0.78    3.36
  -5  -8  -8   30.34    5.50
  -5  -8  -7  192.43    9.64
  -5  -8  -6    4.35    3.31
  -5  -8  -5  262.61   10.48
  -5  -8  -4   18.38    4.10
  -5  -8  -3  200.50    9.08
  -5  -8  -2   67.56    5.87
  -5  -8  -1   80.59    6.42
  -5  -8   0  163.08    8.32
  -5  -7 -12   38.95    5.50
  -5  -7 -11  140.18    8.84
  -5  -7 -10    0.48    3.08
  -5  -7  -9  244.89   10.40
  -5  -7  -8   27.14    4.25
  -5  -7  -7  116.64    7.32
  -5  -7  -6   58.85    5.17
  -5  -7  -5   10.30    3.51
  -5  -7  -4   78.93    5.72
  -5  -7  -3  450.98   12.94
  -5  -7  -2   -0.80    2.96
  -5  -7  -1  376.96   11.52
  -5  -7   0   -9.27    3.08
  -5  -6 -14   28.54    4.52
  -5  -6 -13  211.37   10.22
  -5  -6 -12   47.05    5.35
  -5  -6 -11   40.47    5.05
  -5  -6 -10   88.38    6.30
  -5  -6  -9   13.08    3.66
  -5  -6  -8   77.81    5.71
  -5  -6  -7  228.51    9.16
  -5  -6  -6    9.99    2.98
  -5  -6  -5  592.09   14.39
  -5  -6  -4   18.46    3.44
  -5  -6  -3  338.30   10.31
  -5  -6  -2   83.55    5.31
  -5  -6  -1  213.21    8.00
  -5  -6   0  145.15    6.79
  -5  -5 -16   47.75    5.97
  -5  -5 -15    4.35    3.64
  -5  -5 -14   25.61    4.16
  -5  -5 -13  105.55    7.00
  -5  -5 -12   43.47    4.71
  -5  -5 -11  561.34   15.21
  -5  -5 -10   31.80    4.57
  -5  -5  -9  438.42   12.73
  -5  -5  -8   84.64    5.95
  -5  -5  -7  388.22   11.41
  -5  -5  -6   76.15    5.29
  -5  -5  -5  140.28    6.61
  -5  -5  -4  342.68    9.99
  -5  -5  -3  184.30    7.23
  -5  -5  -2   75.08    4.82
  -5  -5  -1  579.43   12.58
  -5  -5   0   -3.50    1.98
  -5  -4 -17   84.97    7.08
  -5  -4 -16    3.52    3.72
  -5  -4 -15  174.78    9.09
  -5  -4 -14    0.39    3.54
  -5  -4 -13  298.37   11.21
  -5  -4 -12   35.85    4.62
  -5  -4 -11   87.93    6.06
  -5  -4 -10  153.49    7.52
  -5  -4  -9   51.43    4.97
  -5  -4  -8  161.46    7.20
  -5  -4  -7  361.54   10.51
  -5  -4  -6   33.23    3.57
  -5  -4  -5 1209.26   19.88
  -5  -4  -4   51.48    4.04
  -5  -4  -3  617.36   12.57
  -5  -4  -2  236.42    7.66
  -5  -4  -1   93.45    4.79
  -5  -4   0  425.39   10.00
  -5  -3 -17   95.26    7.64
  -5  -3 -16   30.63    4.91
  -5  -3 -15   25.50    4.23
  -5  -3 -14   46.34    4.93
  -5  -3 -13   31.66    4.41
  -5  -3 -12   70.52    5.35
  -5  -3 -11  536.84   13.96
  -5  -3 -10    1.19    2.42
  -5  -3  -9  375.44   10.90
  -5  -3  -8  165.08    6.96
  -5  -3  -7  537.39   12.65
  -5  -3  -6  324.71    9.25
  -5  -3  -5   90.29    4.89
  -5  -3  -4  552.67   11.57
  -5  -3  -3  586.03   11.70
  -5  -3  -2  208.01    6.69
  -5  -3  -1 1565.89   19.87
  -5  -3   0   -4.13    1.83
  -5  -2 -18   16.97    4.17
  -5  -2 -17  115.60    7.79
  -5  -2 -16   -6.20    3.01
  -5  -2 -15  219.53    9.95
  -5  -2 -14    5.63    3.49
  -5  -2 -13  329.81   11.08
  -5  -2 -12  111.43    6.54
  -5  -2 -11  136.25    6.81
  -5  -2 -10  184.67    7.46
  -5  -2  -9   95.24    5.43
  -5  -2  -8  181.10    7.15
  -5  -2  -7  485.52   11.33
  -5  -2  -6   51.48    3.89
  -5  -2  -5 1404.34   20.28
  -5  -2  -4  121.22    5.17
  -5  -2  -3  874.48   14.08
  -5  -2  -2  128.08    5.06
  -5  -2  -1    8.20    2.36
  -5  -2   0  336.73    8.07
  -5  -1 -18   13.22    3.77
  -5  -1 -17  112.84    7.47
  -5  -1 -16   91.85    6.48
  -5  -1 -15   25.29    3.81
  -5  -1 -14   71.03    5.57
  -5  -1 -13  171.90    8.07
  -5  -1 -12   98.11    6.21
  -5  -1 -11  630.69   14.43
  -5  -1 -10   37.20    3.68
  -5  -1  -9  967.64   16.99
  -5  -1  -8   80.67    4.77
  -5  -1  -7 1075.54   17.12
  -5  -1  -6  397.72    9.56
  -5  -1  -5   28.24    2.83
  -5  -1  -4  146.45    5.47
  -5  -1  -3  361.13    8.45
  -5  -1  -2  263.56    7.05
  -5  -1  -1 1017.26   14.96
  -5  -1   0    0.11    1.55
  -5   0 -18   15.98    4.00
  -5   0 -17  177.60    9.16
  -5   0 -16    6.32    3.27
  -5   0 -15  394.85   12.97
  -5   0 -14   17.91    3.52
  -5   0 -13  598.06   15.24
  -5   0 -12  172.71    7.63
  -5   0 -11  101.58    5.75
  -5   0 -10    5.09    2.45
  -5   0  -9  127.09    5.91
  -5   0  -8   -1.24    1.94
  -5   0  -7  111.25    5.23
  -5   0  -6   90.53    4.60
  -5   0  -5 1182.53   17.30
  -5   0  -4  234.76    6.84
  -5   0  -3 1063.38   15.71
  -5   0  -2  337.36    7.94
  -5   0  -1  130.84    4.87
  -5   0   0 1685.12   21.48
  -4 -10  -2  123.91    8.14
  -4 -10  -1   -1.61    3.26
  -4 -10   0   78.34    6.73
  -4  -9  -9   34.81    5.00
  -4  -9  -8   43.37    5.42
  -4  -9  -7    5.81    3.60
  -4  -9  -6  219.59    9.94
  -4  -9  -5   14.47    4.01
  -4  -9  -4  271.30   10.85
  -4  -9  -3    7.16    3.24
  -4  -9  -2   82.28    6.47
  -4  -9  -1   26.77    4.47
  -4  -9   0    7.38    3.01
  -4  -8 -12  156.08    9.20
  -4  -8 -11   -5.49    3.53
  -4  -8 -10  315.32   12.09
  -4  -8  -9   49.30    5.30
  -4  -8  -8  245.03   10.62
  -4  -8  -7   14.01    3.58
  -4  -8  -6   90.89    6.45
  -4  -8  -5   74.76    5.57
  -4  -8  -4   80.35    5.85
  -4  -8  -3   40.02    4.64
  -4  -8  -2  122.75    7.08
  -4  -8  -1    2.20    2.97
  -4  -8   0  214.12    9.17
  -4  -7 -14  241.73   11.24
  -4  -7 -13   51.37    5.78
  -4  -7 -12  153.73    8.49
  -4  -7 -11   12.08    3.29
  -4  -7 -10   19.23    3.60
  -4  -7  -9   28.62    4.25
  -4  -7  -8   99.50    6.43
  -4  -7  -7   31.04    4.20
  -4  -7  -6  303.56   10.46
  -4  -7  -5    3.45    3.48
  -4  -7  -4  749.93   15.95
  -4  -7  -3  112.58    6.12
  -4  -7  -2  391.98   11.08
  -4  -7  -1   43.32    4.21
  -4  -7   0    0.21    2.44
  -4  -6 -15   11.79    4.13
  -4  -6 -14   -1.87    3.58
  -4  -6 -13   57.88    5.78
  -4  -6 -12  202.88    9.22
  -4  -6 -11   31.43    4.36
  -4  -6 -10  405.90   12.20
  -4  -6  -9    9.56    3.62
  -4  -6  -8  359.87   10.90
  -4  -6  -7   37.67    4.01
  -4  -6  -6   55.65    4.48
  -4  -6  -5  189.40    7.43
  -4  -6  -4  349.82   10.06
  -4  -6  -3   50.21    4.45
  -4  -6  -2  602.22   12.93
  -4  -6  -1   32.44    3.83
  -4  -6   0 1779.39   23.06
  -4  -5 -17    2.05    3.37
  -4  -5 -16  174.13    9.63
  -4  -5 -15   15.60    3.75
  -4  -5 -14  252.36   10.57
  -4  -5 -13   10.87    3.43
  -4  -5 -12  275.99   10.36
  -4  -5 -11   64.26    5.06
  -4  -5 -10   20.84    3.41
  -4  -5  -9   47.04    4.53
  -4  -5  -8  236.18    8.48
  -4  -5  -7  123.66    5.98
  -4  -5  -6 1337.47   20.39
  -4  -5  -5  169.09    6.79
  -4  -5  -4 1096.29   17.36
  -4  -5  -3   29.82    3.26
  -4  -5  -2  362.34    9.27
  -4  -5  -1  158.46    6.15
  -4  -5   0   -1.45    1.91
  -4  -4 -18  117.67    8.29
  -4  -4 -17   14.70    4.26
  -4  -4 -16   34.49    4.80
  -4  -4 -15   28.91    4.26
  -4  -4 -14   20.95    3.82
  -4  -4 -13  104.85    6.50
  -4  -4 -12  504.17   13.45
  -4  -4 -11   17.02    3.79
  -4  -4 -10  727.87   15.47
  -4  -4  -9   50.58    4.23
  -4  -4  -8  984.78   17.53
  -4  -4  -7    2.08    2.27
  -4  -4  -6  155.08    6.22
  -4  -4  -5  228.22    7.17
  -4  -4  -4   47.82    3.57
  -4  -4  -3  148.41    5.82
  -4  -4  -2  817.21   13.34
  -4  -4  -1   18.95    2.41
  -4  -4   0 1493.31   19.31
  -4  -3 -18   36.35    5.15
  -4  -3 -17   16.59    3.59
  -4  -3 -16  373.98   13.03
  -4  -3 -15   16.14    3.60
  -4  -3 -14  323.98   11.12
  -4  -3 -13   -0.29    2.64
  -4  -3 -12  424.77   11.96
  -4  -3 -11   80.85    5.29
  -4  -3 -10   43.94    4.11
  -4  -3  -9   37.86    3.64
  -4  -3  -8  210.55    7.30
  -4  -3  -7   91.12    4.71
  -4  -3  -6 1756.12   22.97
  -4  -3  -5   34.06    2.94
  -4  -3  -4 1252.41   17.04
  -4  -3  -3  505.93    9.82
  -4  -3  -2  805.35   12.61
  -4  -3  -1  287.59    7.13
  -4  -3   0    0.15    1.43
  -4  -2 -19    1.21    3.26
  -4  -2 -18  164.04    9.13
  -4  -2 -17   -3.04    3.25
  -4  -2 -16  103.08    6.83
  -4  -2 -15  101.63    6.39
  -4  -2 -14   18.22    3.48
  -4  -2 -13   74.08    5.26
  -4  -2 -12  372.43   10.86
  -4  -2 -11   28.01    3.30
  -4  -2 -10  769.20   15.14
  -4  -2  -9   38.39    3.60
  -4  -2  -8  696.51   13.37
  -4  -2  -7   19.19    2.95
  -4  -2  -6  163.32    5.85
  -4  -2  -5   82.81    3.99
  -4  -2  -4  391.89    8.40
  -4  -2  -3  132.83    4.74
  -4  -2  -2 2741.66   28.18
  -4  -2  -1  207.23    5.75
  -4  -2   0 6017.63   70.04
  -4  -1 -19   22.62    4.18
  -4  -1 -18   39.30    4.93
  -4  -1 -17    4.55    3.10
  -4  -1 -16  353.30   11.97
  -4  -1 -15    4.77    2.95
  -4  -1 -14  494.45   13.47
  -4  -1 -13   10.14    2.74
  -4  -1 -12  331.26   10.12
  -4  -1 -11  255.32    8.53
  -4  -1 -10   30.90    3.47
  -4  -1  -9   16.76    2.38
  -4  -1  -8  761.79   13.45
  -4  -1  -7  138.51    5.38
  -4  -1  -6 1689.27   20.86
  -4  -1  -5  315.53    7.52
  -4  -1  -4 2125.45   23.93
  -4  -1  -3  231.64    6.08
  -4  -1  -2  776.12   11.68
  -4  -1  -1   14.28    1.85
  -4  -1   0   -1.84    1.28
  -4   0 -19   -6.69    3.04
  -4   0  19    0.00    2.78
  -4   0  18  270.47   11.48
  -4   0 -18  246.11   10.93
  -4   0 -17    2.26    2.85
  -4   0  17    7.64    2.93
  -4   0 -16  110.84    6.99
  -4   0  16  107.60    6.87
  -4   0  15   31.61    3.87
  -4   0 -15   28.99    3.97
  -4   0  14   -0.29    2.35
  -4   0 -14    1.79    2.88
  -4   0  13    7.89    2.53
  -4   0 -13    6.17    2.55
  -4   0 -12  173.25    7.21
  -4   0  12  161.78    6.81
  -4   0  11    0.17    1.94
  -4   0 -11    2.06    1.99
  -4   0  10 1724.54   26.76
  -4   0 -10 1621.19   24.10
  -4   0  -9   -3.35    1.70
  -4   0   9   -0.18    1.84
  -4   0  -8 1191.87   17.89
  -4   0   8 1148.76   18.35
  -4   0  -7  426.87    9.41
  -4   0   7  387.76    8.89
  -4   0  -6  808.18   13.00
  -4   0   6  690.81   12.15
  -4   0   5  156.24    5.14
  -4   0  -5  178.64    5.54
  -4   0  -4 1086.77   15.03
  -4   0   4  952.76   14.19
  -4   0   3   15.95    1.98
  -4   0  -3    7.32    1.69
  -4   0   2 1163.12   15.88
  -4   0  -2 1180.09   15.84
  -4   0  -1   35.72    2.51
  -4   0   1   29.72    2.36
  -4   0   0 4567.23   55.36
  -4   0   0 4687.54   56.62
  -3 -10  -5  101.51    7.38
  -3 -10  -4    7.51    4.35
  -3 -10  -3  105.68    7.59
  -3 -10  -2  126.78    8.04
  -3 -10  -1    1.54    3.19
  -3 -10   0  181.56    9.51
  -3  -9 -10    1.22    3.51
  -3  -9  -9   48.52    5.49
  -3  -9  -8   59.97    5.79
  -3  -9  -7   12.18    3.73
  -3  -9  -6  104.45    7.13
  -3  -9  -5   20.76    3.88
  -3  -9  -4  191.19    9.16
  -3  -9  -3   63.19    5.58
  -3  -9  -2   94.03    6.52
  -3  -9  -1  145.62    8.05
  -3  -9   0   -0.17    2.82
  -3  -8 -13   42.97    5.49
  -3  -8 -12  131.05    8.29
  -3  -8 -11    6.73    3.85
  -3  -8 -10  389.16   13.02
  -3  -8  -9   37.41    4.90
  -3  -8  -8  274.21   10.44
  -3  -8  -7   61.00    5.33
  -3  -8  -6  229.43    9.24
  -3  -8  -5  260.28    9.77
  -3  -8  -4   14.83    3.26
  -3  -8  -3  190.16    8.30
  -3  -8  -2   82.85    5.63
  -3  -8  -1   -0.29    2.62
  -3  -8   0  126.15    6.77
  -3  -7 -15   -4.84    3.02
  -3  -7 -14   89.09    6.97
  -3  -7 -13  106.53    7.16
  -3  -7 -12   82.46    6.39
  -3  -7 -11   99.52    6.68
  -3  -7 -10    3.14    3.42
  -3  -7  -9  136.79    7.17
  -3  -7  -8  109.75    6.59
  -3  -7  -7   52.94    4.96
  -3  -7  -6  708.94   15.32
  -3  -7  -5    8.91    2.73
  -3  -7  -4  337.09   10.15
  -3  -7  -3    2.20    2.38
  -3  -7  -2  100.76    5.72
  -3  -7  -1  134.37    6.59
  -3  -7   0    5.24    2.63
  -3  -6 -16   63.06    6.28
  -3  -6 -15   34.48    5.46
  -3  -6 -14    5.73    2.99
  -3  -6 -13  121.23    7.39
  -3  -6 -12  163.43    8.11
  -3  -6 -11   37.25    4.51
  -3  -6 -10  283.59    9.69
  -3  -6  -9   22.11    3.57
  -3  -6  -8  202.44    7.91
  -3  -6  -7  126.63    6.31
  -3  -6  -6  116.07    5.90
  -3  -6  -5  484.92   11.43
  -3  -6  -4  420.92   10.45
  -3  -6  -3  130.45    5.90
  -3  -6  -2 1154.84   17.32
  -3  -6  -1   66.04    4.36
  -3  -6   0 1404.34   19.49
  -3  -5 -17   39.61    5.50
  -3  -5 -16  224.48   10.34
  -3  -5 -15    2.76    3.24
  -3  -5 -14  390.59   12.78
  -3  -5 -13   75.64    5.70
  -3  -5 -12  236.93    8.97
  -3  -5 -11  156.87    7.19
  -3  -5 -10    6.47    2.73
  -3  -5  -9  385.84   10.44
  -3  -5  -8   91.88    5.24
  -3  -5  -7  189.26    7.09
  -3  -5  -6  871.75   14.95
  -3  -5  -5  118.57    5.37
  -3  -5  -4  806.74   13.50
  -3  -5  -3  159.14    5.91
  -3  -5  -2  749.70   12.81
  -3  -5  -1  831.00   13.50
  -3  -5   0    0.96    1.80
  -3  -4 -18  145.86    8.61
  -3  -4 -17   42.45    5.26
  -3  -4 -16   37.10    4.69
  -3  -4 -15  211.47    9.20
  -3  -4 -14   26.72    4.66
  -3  -4 -13  233.37    8.87
  -3  -4 -12  442.72   12.01
  -3  -4 -11   48.98    4.34
  -3  -4 -10  909.29   16.36
  -3  -4  -9    5.68    2.31
  -3  -4  -8 1017.35   16.31
  -3  -4  -7  505.87   10.83
  -3  -4  -6  458.58    9.87
  -3  -4  -5  701.02   12.04
  -3  -4  -4  173.58    5.75
  -3  -4  -3  392.61    8.47
  -3  -4  -2  802.55   12.46
  -3  -4  -1  579.80   10.32
  -3  -4   0 1758.01   20.49
  -3  -3 -19   67.37    6.28
  -3  -3 -18   35.32    5.00
  -3  -3 -17   85.05    6.70
  -3  -3 -16  238.61    9.91
  -3  -3 -15    3.76    3.15
  -3  -3 -14  596.75   14.60
  -3  -3 -13    9.30    3.06
  -3  -3 -12  483.79   12.05
  -3  -3 -11  449.38   11.05
  -3  -3 -10   44.55    3.82
  -3  -3  -9  693.13   13.19
  -3  -3  -8  287.65    7.83
  -3  -3  -7  534.81   10.58
  -3  -3  -6 1448.06   18.14
  -3  -3  -5   93.23    4.13
  -3  -3  -4 2246.76   23.61
  -3  -3  -3  183.31    5.39
  -3  -3  -2  843.91   12.14
  -3  -3  -1 1343.66   16.58
  -3  -3   0    0.35    1.43
  -3  -2 -20  132.43    8.85
  -3  -2 -19    0.39    3.18
  -3  -2 -18  158.08    8.79
  -3  -2 -17   64.33    5.63
  -3  -2 -16   56.43    4.94
  -3  -2 -15  266.57   10.08
  -3  -2 -14   10.79    2.87
  -3  -2 -13  136.08    6.40
  -3  -2 -12  250.81    8.51
  -3  -2 -11   24.91    3.05
  -3  -2 -10  858.05   15.21
  -3  -2  -9   32.41    3.08
  -3  -2  -8  652.13   11.86
  -3  -2  -7  890.39   13.69
  -3  -2  -6  228.36    6.20
  -3  -2  -5  481.26    8.94
  -3  -2  -4 1912.02   20.92
  -3  -2  -3  497.21    8.59
  -3  -2  -2 2738.70   29.40
  -3  -2  -1  842.20   11.80
  -3  -2   0 4593.49   58.30
  -3  -1 -20    6.38    3.79
  -3  -1 -19   82.31    6.80
  -3  -1 -18   23.41    3.86
  -3  -1 -17   67.49    5.80
  -3  -1 -16  254.23    9.73
  -3  -1 -15   28.42    3.82
  -3  -1 -14  343.92   10.51
  -3  -1 -13   16.83    2.99
  -3  -1 -12  427.57   10.98
  -3  -1 -11  587.52   12.53
  -3  -1 -10   17.05    2.66
  -3  -1  -9  640.94   12.00
  -3  -1  -8  348.55    8.21
  -3  -1  -7  144.71    5.02
  -3  -1  -6 1975.81   22.35
  -3  -1  -5  678.81   10.56
  -3  -1  -4 3115.91   32.89
  -3  -1  -3  563.47    8.88
  -3  -1  -2  882.54   11.54
  -3  -1  -1  535.34    8.29
  -3  -1   0    1.33    1.42
  -3   0  20  198.67   10.63
  -3   0 -20  190.84   10.06
  -3   0 -19   20.00    4.27
  -3   0  19   14.91    3.58
  -3   0  18  257.86   11.02
  -3   0 -18  274.01   10.96
  -3   0 -17  105.27    6.70
  -3   0  17  104.18    6.86
  -3   0  16  202.31    8.66
  -3   0 -16  177.42    8.44
  -3   0  15  271.45    9.62
  -3   0 -15  273.64    9.77
  -3   0  14   41.46    4.00
  -3   0 -14   42.11    4.20
  -3   0  13   32.45    3.56
  -3   0 -13   38.46    3.94
  -3   0  12  792.21   15.91
  -3   0 -12  802.45   15.73
  -3   0 -11   39.60    3.42
  -3   0  11   43.28    3.49
  -3   0  10 1307.99   20.65
  -3   0 -10 1386.89   20.39
  -3   0  -9   24.56    2.60
  -3   0   9   22.03    2.61
  -3   0   8  509.06   10.20
  -3   0  -8  499.41    9.86
  -3   0  -7 1003.23   14.37
  -3   0   7 1071.10   15.59
  -3   0  -6  722.84   11.30
  -3   0   6  738.12   11.68
  -3   0  -5  467.01    8.44
  -3   0   5  507.57    8.87
  -3   0  -4    8.67    1.62
  -3   0   4    5.36    1.53
  -3   0  -3    7.37    1.64
  -3   0   3    8.54    1.55
  -3   0  -2  721.78   10.64
  -3   0   2  752.61   11.03
  -3   0   1  203.55    4.88
  -3   0  -1  195.42    4.80
  -3   0   0 2134.16   26.17
  -3   0   0 2053.85   25.39
  -2 -10  -7   99.96    7.53
  -2 -10  -6   -1.19    3.09
  -2 -10  -5  170.87    9.27
  -2 -10  -4   -3.81    3.28
  -2 -10  -3   97.79    7.07
  -2 -10  -2    4.84    3.17
  -2 -10  -1   21.12    4.67
  -2 -10   0   14.80    4.11
  -2  -9 -11  132.10    8.53
  -2  -9 -10    7.84    3.80
  -2  -9  -9  168.87    8.83
  -2  -9  -8   -4.03    3.15
  -2  -9  -7   41.31    4.96
  -2  -9  -6   12.84    3.57
  -2  -9  -5   -4.37    2.91
  -2  -9  -4    7.75    3.86
  -2  -9  -3  362.12   11.95
  -2  -9  -2   -7.43    2.86
  -2  -9  -1  527.61   14.38
  -2  -9   0    4.31    3.64
  -2  -8 -13  108.31    7.83
  -2  -8 -12   32.81    4.53
  -2  -8 -11   21.18    3.98
  -2  -8 -10   16.18    3.30
  -2  -8  -9   30.72    4.42
  -2  -8  -8   17.75    4.00
  -2  -8  -7  527.79   13.90
  -2  -8  -6    0.42    3.08
  -2  -8  -5  543.28   13.76
  -2  -8  -4   -3.50    2.91
  -2  -8  -3  362.04   10.85
  -2  -8  -2    3.17    2.52
  -2  -8  -1  133.37    6.81
  -2  -8   0   89.22    5.70
  -2  -7 -15   26.94    4.65
  -2  -7 -14   34.54    4.84
  -2  -7 -13   12.94    3.50
  -2  -7 -12   36.03    4.45
  -2  -7 -11  687.06   16.39
  -2  -7 -10    7.21    4.09
  -2  -7  -9  618.79   14.64
  -2  -7  -8   14.49    3.33
  -2  -7  -7  580.07   13.60
  -2  -7  -6   55.05    4.76
  -2  -7  -5   53.42    4.35
  -2  -7  -4   51.10    4.28
  -2  -7  -3  470.26   11.43
  -2  -7  -2    5.97    3.04
  -2  -7  -1  866.12   15.56
  -2  -7   0    1.37    2.44
  -2  -6 -17  113.20    7.74
  -2  -6 -16    6.02    3.73
  -2  -6 -15  525.45   15.43
  -2  -6 -14   15.67    3.74
  -2  -6 -13  382.34   12.17
  -2  -6 -12   -5.55    2.99
  -2  -6 -11   84.73    5.61
  -2  -6 -10    8.72    3.02
  -2  -6  -9   25.13    3.54
  -2  -6  -8   93.58    5.54
  -2  -6  -7 1080.02   17.41
  -2  -6  -6    9.94    2.62
  -2  -6  -5  968.21   15.71
  -2  -6  -4   65.29    4.19
  -2  -6  -3  858.62   14.56
  -2  -6  -2    4.41    2.23
  -2  -6  -1  407.05    9.60
  -2  -6   0   54.13    3.93
  -2  -5 -18    2.78    3.37
  -2  -5 -17  145.48    8.35
  -2  -5 -16   10.24    3.15
  -2  -5 -15    1.80    3.19
  -2  -5 -14   14.80    3.68
  -2  -5 -13  103.40    6.46
  -2  -5 -12    7.21    2.92
  -2  -5 -11  984.31   17.69
  -2  -5 -10    3.70    2.18
  -2  -5  -9  955.32   16.37
  -2  -5  -8   50.25    4.07
  -2  -5  -7  646.58   12.40
  -2  -5  -6   73.03    4.29
  -2  -5  -5   86.10    4.35
  -2  -5  -4  176.03    6.04
  -2  -5  -3  858.00   13.07
  -2  -5  -2   46.19    3.38
  -2  -5  -1 2599.56   26.36
  -2  -5   0   -0.75    2.01
  -2  -4 -19    3.61    3.57
  -2  -4 -18   11.61    3.42
  -2  -4 -17  212.20    9.64
  -2  -4 -16   21.74    3.87
  -2  -4 -15  598.22   15.16
  -2  -4 -14   -3.89    2.70
  -2  -4 -13  551.35   13.36
  -2  -4 -12   14.89    2.80
  -2  -4 -11  201.17    7.49
  -2  -4 -10   66.67    4.35
  -2  -4  -9   66.73    4.25
  -2  -4  -8   71.49    4.24
  -2  -4  -7 1165.41   16.13
  -2  -4  -6   69.83    3.96
  -2  -4  -5 2832.60   27.89
  -2  -4  -4    8.37    1.98
  -2  -4  -3  750.87   11.53
  -2  -4  -2  213.26    5.84
  -2  -4  -1 1640.54   18.54
  -2  -4   0   12.14    1.93
  -2  -3 -20    0.00    3.28
  -2  -3 -19  263.14   11.90
  -2  -3 -18   -1.00    2.82
  -2  -3 -17  243.62   10.25
  -2  -3 -16    1.79    2.82
  -2  -3 -15   12.66    3.17
  -2  -3 -14   21.07    3.53
  -2  -3 -13  314.40    9.57
  -2  -3 -12    4.78    2.30
  -2  -3 -11  899.99   15.61
  -2  -3 -10   15.08    2.27
  -2  -3  -9 2007.31   23.43
  -2  -3  -8   10.35    2.29
  -2  -3  -7  563.03   10.13
  -2  -3  -6  187.06    5.56
  -2  -3  -5   11.17    1.92
  -2  -3  -4   93.26    3.89
  -2  -3  -3  954.66   12.52
  -2  -3  -2  106.52    3.78
  -2  -3  -1 3616.46   39.64
  -2  -3   0    1.15    1.49
  -2  -2 -20   12.61    3.56
  -2  -2 -19    7.04    3.56
  -2  -2 -18   13.46    3.58
  -2  -2 -17  242.19    9.87
  -2  -2 -16    1.85    2.36
  -2  -2 -15  445.04   12.36
  -2  -2 -14   18.19    2.93
  -2  -2 -13  868.53   16.54
  -2  -2 -12   95.83    5.20
  -2  -2 -11  514.64   11.22
  -2  -2 -10  177.82    6.14
  -2  -2  -9  116.30    5.00
  -2  -2  -8  127.56    4.78
  -2  -2  -7 1232.51   15.49
  -2  -2  -6  763.30   11.17
  -2  -2  -5 5469.54   64.05
  -2  -2  -4  248.88    5.52
  -2  -2  -3 2543.45   27.66
  -2  -2  -2  224.72    4.97
  -2  -2  -1 1122.02   14.15
  -2  -2   0 1206.29   15.26
  -2  -1 -20   -3.43    2.25
  -2  -1 -19  238.09   10.62
  -2  -1 -18   -4.02    2.48
  -2  -1 -17  499.50   14.09
  -2  -1 -16    7.43    3.06
  -2  -1 -15   76.59    5.22
  -2  -1 -14  126.90    6.20
  -2  -1 -13  232.02    8.07
  -2  -1 -12   -1.07    1.79
  -2  -1 -11 1587.28   22.35
  -2  -1 -10   18.41    2.58
  -2  -1  -9 2227.89   25.89
  -2  -1  -8   42.42    3.11
  -2  -1  -7 1931.24   21.46
  -2  -1  -6  299.77    6.52
  -2  -1  -5  106.71    3.66
  -2  -1  -4  110.85    3.48
  -2  -1  -3  752.46    9.68
  -2  -1  -2  809.63   10.17
  -2  -1  -1 4803.58   80.37
  -2  -1   0    4.04    1.23
  -2   0  20   23.98    4.73
  -2   0 -20   35.83    4.76
  -2   0 -19    0.98    2.93
  -2   0  19    1.02    2.94
  -2   0 -18   12.10    3.38
  -2   0  18    8.86    3.21
  -2   0  17  281.57   10.98
  -2   0 -17  256.86   10.13
  -2   0  16   69.24    5.31
  -2   0 -16   58.98    4.92
  -2   0 -15  618.37   14.74
  -2   0  15  657.35   15.92
  -2   0  14  135.81    6.48
  -2   0 -14  157.51    6.88
  -2   0 -13 1411.09   22.79
  -2   0  13 1404.37   24.35
  -2   0  12    0.40    1.84
  -2   0 -12   -1.21    1.84
  -2   0 -11  485.40   10.74
  -2   0  11  464.82   10.72
  -2   0  10   64.51    3.78
  -2   0 -10   70.59    3.86
  -2   0   9  163.42    5.42
  -2   0  -9  154.86    5.23
  -2   0   8  134.39    4.62
  -2   0  -8  126.73    4.45
  -2   0  -7 1791.06   20.64
  -2   0   7 1884.50   23.60
  -2   0  -6   93.45    3.59
  -2   0   6   97.69    3.57
  -2   0   5 4787.42   62.51
  -2   0  -5 4852.83   59.08
  -2   0   4 1744.35   19.56
  -2   0  -4 1768.44   19.70
  -2   0   3 7230.68  109.14
  -2   0  -3 7146.79  106.41
  -2   0   2 1216.55   15.04
  -2   0  -2 1204.34   14.97
  -2   0   1   70.14    2.47
  -2   0  -1   72.44    2.51
  -2   0   0  331.39    5.70
  -2   0   0  340.82    5.81
  -1 -10  -8  111.26    8.06
  -1 -10  -7   70.87    7.07
  -1 -10  -6   54.95    5.51
  -1 -10  -5  157.29    8.70
  -1 -10  -4    8.87    3.77
  -1 -10  -3  133.17    8.05
  -1 -10  -2   49.15    5.29
  -1 -10  -1    9.70    3.66
  -1 -10   0  169.34    8.66
  -1  -9 -11  126.92    7.93
  -1  -9 -10   14.90    3.86
  -1  -9  -9   95.80    7.03
  -1  -9  -8   43.10    5.10
  -1  -9  -7   74.98    6.21
  -1  -9  -6   79.00    6.04
  -1  -9  -5   16.51    3.75
  -1  -9  -4  205.07    9.12
  -1  -9  -3   84.01    6.17
  -1  -9  -2    8.16    3.26
  -1  -9  -1  272.97   10.19
  -1  -9   0   -1.84    3.02
  -1  -8 -14   17.33    4.64
  -1  -8 -13  151.77    8.82
  -1  -8 -12   75.87    6.40
  -1  -8 -11   43.00    5.12
  -1  -8 -10  109.45    7.00
  -1  -8  -9   10.90    3.47
  -1  -8  -8  307.62   10.61
  -1  -8  -7  125.77    7.10
  -1  -8  -6   22.31    4.03
  -1  -8  -5  394.92   11.37
  -1  -8  -4   64.54    5.10
  -1  -8  -3  288.02    9.55
  -1  -8  -2   83.64    5.50
  -1  -8  -1   24.50    3.78
  -1  -8   0  478.95   12.24
  -1  -7 -16  113.32    8.03
  -1  -7 -15   20.26    4.33
  -1  -7 -14   68.70    6.28
  -1  -7 -13   68.77    5.80
  -1  -7 -12   76.89    5.88
  -1  -7 -11  138.24    7.65
  -1  -7 -10  139.51    7.05
  -1  -7  -9  217.23    8.72
  -1  -7  -8  108.77    6.14
  -1  -7  -7   29.85    3.96
  -1  -7  -6   87.62    5.40
  -1  -7  -5   94.17    5.64
  -1  -7  -4  511.96   11.84
  -1  -7  -3  336.61    9.45
  -1  -7  -2  166.90    6.74
  -1  -7  -1  917.11   15.86
  -1  -7   0   -3.20    2.25
  -1  -6 -17   73.41    6.69
  -1  -6 -16   31.24    4.79
  -1  -6 -15  163.01    8.37
  -1  -6 -14   10.94    3.65
  -1  -6 -13  189.09    8.45
  -1  -6 -12  116.22    6.79
  -1  -6 -11  107.15    6.25
  -1  -6 -10  220.79    8.33
  -1  -6  -9   97.48    5.74
  -1  -6  -8  808.09   15.30
  -1  -6  -7  317.87    9.27
  -1  -6  -6   13.85    2.80
  -1  -6  -5 1093.61   16.53
  -1  -6  -4   79.39    4.51
  -1  -6  -3  562.60   11.24
  -1  -6  -2  251.20    7.39
  -1  -6  -1  147.29    5.76
  -1  -6   0 1066.28   16.34
  -1  -5 -18   52.93    5.76
  -1  -5 -17  123.36    8.04
  -1  -5 -16  194.97    9.13
  -1  -5 -15   -1.12    3.22
  -1  -5 -14  116.68    6.69
  -1  -5 -13  144.91    7.20
  -1  -5 -12  450.95   11.77
  -1  -5 -11  572.19   12.93
  -1  -5 -10   -1.98    2.30
  -1  -5  -9 1271.77   18.86
  -1  -5  -8  161.27    6.38
  -1  -5  -7  694.57   12.53
  -1  -5  -6  752.34   12.68
  -1  -5  -5  169.71    5.86
  -1  -5  -4 1101.84   15.03
  -1  -5  -3  185.30    5.78
  -1  -5  -2  111.16    4.48
  -1  -5  -1  662.06   11.29
  -1  -5   0    2.60    1.74
  -1  -4 -19    9.73    3.82
  -1  -4 -18  145.13    8.46
  -1  -4 -17   95.48    6.88
  -1  -4 -16   79.97    6.08
  -1  -4 -15  433.43   12.64
  -1  -4 -14    9.34    2.98
  -1  -4 -13  343.23   10.31
  -1  -4 -12  277.81    8.80
  -1  -4 -11  227.62    7.69
  -1  -4 -10  587.92   12.23
  -1  -4  -9   77.81    4.42
  -1  -4  -8  732.09   12.53
  -1  -4  -7  908.61   13.54
  -1  -4  -6   29.11    2.68
  -1  -4  -5 1927.21   20.24
  -1  -4  -4  559.54    9.57
  -1  -4  -3 1573.43   17.57
  -1  -4  -2 1285.79   15.61
  -1  -4  -1  387.77    7.66
  -1  -4   0 4447.88   50.20
  -1  -3 -20   10.43    3.94
  -1  -3 -19  170.26    9.33
  -1  -3 -18   23.71    4.13
  -1  -3 -17  288.38   10.89
  -1  -3 -16  291.85   10.38
  -1  -3 -15    8.58    3.09
  -1  -3 -14  366.42   10.67
  -1  -3 -13   26.76    3.32
  -1  -3 -12  391.34   10.21
  -1  -3 -11 1002.73   16.36
  -1  -3 -10   60.69    3.80
  -1  -3  -9 1198.02   16.71
  -1  -3  -8  460.24    9.24
  -1  -3  -7 1006.94   13.84
  -1  -3  -6 1571.66   17.77
  -1  -3  -5  114.02    4.05
  -1  -3  -4 2693.83   26.93
  -1  -3  -3  986.63   12.25
  -1  -3  -2 1294.27   14.98
  -1  -3  -1 3750.51   43.55
  -1  -3   0   -0.87    1.27
  -1  -2 -20   60.17    5.82
  -1  -2 -19    9.92    3.01
  -1  -2 -18  148.00    7.93
  -1  -2 -17   86.37    5.97
  -1  -2 -16   58.98    4.94
  -1  -2 -15  411.51   11.69
  -1  -2 -14   82.12    5.15
  -1  -2 -13  456.83   11.06
  -1  -2 -12  544.78   11.67
  -1  -2 -11   70.79    4.16
  -1  -2 -10 1151.23   16.39
  -1  -2  -9  123.60    4.80
  -1  -2  -8  675.10   10.82
  -1  -2  -7 1984.97   21.16
  -1  -2  -6  228.94    5.50
  -1  -2  -5 2412.14   25.02
  -1  -2  -4   29.25    2.10
  -1  -2  -3 2289.84   25.61
  -1  -2  -2 1153.65   13.74
  -1  -2  -1 2034.84   24.08
  -1  -2   0 6968.80  111.43
  -1  -1 -21   49.55    5.71
  -1  -1 -20   11.13    3.09
  -1  -1 -19  182.73    9.44
  -1  -1 -18   35.11    4.72
  -1  -1 -17  157.41    7.67
  -1  -1 -16  344.54   10.91
  -1  -1 -15   12.06    2.85
  -1  -1 -14  343.31    9.90
  -1  -1 -13  111.91    5.48
  -1  -1 -12  166.41    6.39
  -1  -1 -11 1069.13   16.84
  -1  -1 -10  184.75    5.98
  -1  -1  -9  938.58   14.09
  -1  -1  -8  410.78    8.18
  -1  -1  -7 1425.64   16.00
  -1  -1  -6 2638.52   25.88
  -1  -1  -5  227.91    4.84
  -1  -1  -4 1444.51   16.43
  -1  -1  -3  854.44   10.78
  -1  -1  -2 3684.78   64.42
  -1  -1  -1 3175.07   57.46
  -1  -1   0    1.68    0.96
  -1   0  21   12.06    3.75
  -1   0 -21    8.33    3.81
  -1   0  20  213.02   10.64
  -1   0 -20  214.83   10.69
  -1   0  19   31.15    4.74
  -1   0 -19   30.86    4.54
  -1   0  18  188.82    9.14
  -1   0 -18  214.12    9.30
  -1   0  17  470.63   14.15
  -1   0 -17  458.51   13.57
  -1   0  16   22.59    3.57
  -1   0 -16   26.09    3.55
  -1   0 -15  786.00   17.38
  -1   0  15  811.27   18.33
  -1   0  14   43.69    3.88
  -1   0 -14   31.70    3.49
  -1   0 -13 1102.03   19.84
  -1   0  13 1131.05   20.91
  -1   0  12   81.97    4.40
  -1   0 -12   73.17    4.24
  -1   0 -11  283.02    7.70
  -1   0  11  274.51    7.73
  -1   0 -10  900.19   14.48
  -1   0  10  926.22   15.11
  -1   0   9   53.57    3.23
  -1   0  -9   48.26    3.00
  -1   0  -8  958.01   13.53
  -1   0   8  989.15   13.94
  -1   0   7 1299.88   16.22
  -1   0  -7 1238.15   15.78
  -1   0  -6  248.05    5.40
  -1   0   6  285.61    5.89
  -1   0  -5 1472.65   17.79
  -1   0   5 1573.45   19.45
  -1   0   4 2712.72   35.79
  -1   0  -4 2542.80   31.13
  -1   0   3   64.89    2.19
  -1   0  -3   59.39    2.08
  -1   0   2 1362.75   16.13
  -1   0  -2 1229.82   14.72
  -1   0   1 1219.09   16.32
  -1   0  -1 1188.40   16.09
  -1   0   0 1878.41   31.82
  -1   0   0 1820.37   31.01
   0 -10  -8  119.74    7.85
   0 -10  -7   -5.44    2.99
   0 -10  -6   19.71    4.51
   0 -10  -5   -3.34    2.97
   0 -10  -4    2.55    3.10
   0 -10  -3   -2.16    3.42
   0 -10  -2  126.08    7.58
   0 -10  -1   -9.92    2.87
   0 -10   0   88.74    6.54
   0  -9 -11   -7.43    3.56
   0  -9 -10    1.89    3.27
   0  -9  -9   -1.45    2.94
   0  -9  -8   19.82    4.11
   0  -9  -7   -3.54    2.72
   0  -9  -6  346.61   11.72
   0  -9  -5   -2.42    2.74
   0  -9  -4  217.48    9.12
   0  -9  -3   -1.71    3.24
   0  -9  -2  331.69   11.21
   0  -9  -1    4.75    2.97
   0  -9   0   -0.28    2.48
   0  -8 -14    9.95    3.82
   0  -8 -13    9.50    3.76
   0  -8 -12  211.81    9.97
   0  -8 -11    7.46    3.09
   0  -8 -10  453.07   13.42
   0  -8  -9    1.63    2.68
   0  -8  -8  286.50   10.19
   0  -8  -7   -3.06    2.94
   0  -8  -6   96.17    6.12
   0  -8  -5   -8.21    2.26
   0  -8  -4  160.74    7.22
   0  -8  -3    6.87    2.52
   0  -8  -2  589.46   13.57
   0  -8  -1    0.56    2.47
   0  -8   0  613.56   13.82
   0  -7 -16  184.22   10.17
   0  -7 -15   -4.92    3.10
   0  -7 -14  366.70   12.87
   0  -7 -13    1.19    3.04
   0  -7 -12  265.93   10.15
   0  -7 -11    3.83    2.80
   0  -7 -10  267.97    9.67
   0  -7  -9   -1.37    2.47
   0  -7  -8  253.63    8.95
   0  -7  -7    2.16    2.49
   0  -7  -6 1236.57   19.70
   0  -7  -5   -0.75    2.58
   0  -7  -4  817.50   15.05
   0  -7  -3    1.37    2.35
   0  -7  -2  495.40   11.39
   0  -7   0   -4.55    2.22
   0  -6 -17   -6.55    2.93
   0  -6 -16   46.29    5.06
   0  -6 -15    3.31    3.00
   0  -6 -14   23.57    4.24
   0  -6 -13    5.20    2.76
   0  -6 -12  466.76   12.67
   0  -6 -11    1.92    2.71
   0  -6 -10 1364.71   21.87
   0  -6  -9    2.94    2.40
   0  -6  -8  427.65   10.79
   0  -6  -7    0.67    2.17
   0  -6  -6  647.92   12.67
   0  -6  -5   -1.48    1.87
   0  -6  -4  144.82    5.97
   0  -6  -3    0.23    1.68
   0  -6  -2  826.18   13.85
   0  -6  -1    2.78    2.06
   0  -6   0 1247.73   18.06
   0  -5 -18    7.93    3.52
   0  -5 -17   -9.62    3.14
   0  -5 -16  445.48   13.90
   0  -5 -15   -1.04    2.81
   0  -5 -14  422.94   12.40
   0  -5 -13   -3.47    2.41
   0  -5 -12  244.43    9.00
   0  -5 -11   -7.93    2.04
   0  -5 -10  130.75    6.10
   0  -5  -9   -2.10    1.76
   0  -5  -8  694.67   13.09
   0  -5  -7   -2.34    1.75
   0  -5  -6 1474.24   19.19
   0  -5  -5   -1.17    1.70
   0  -5  -4 2338.65   25.83
   0  -5  -3    0.05    1.76
   0  -5  -2 1899.58   22.71
   0  -5  -1    3.25    1.71
   0  -5   0   -0.11    1.40
   0  -4 -19    5.67    2.98
   0  -4 -18  337.51   12.90
   0  -4 -17    7.77    3.05
   0  -4 -16   97.90    6.51
   0  -4 -15    4.21    2.53
   0  -4 -14   40.09    4.30
   0  -4 -13    4.42    2.17
   0  -4 -12  371.92   10.35
   0  -4 -11    2.40    2.16
   0  -4 -10 1116.80   17.95
   0  -4  -9    0.28    1.94
   0  -4  -8 1142.44   16.79
   0  -4  -7   -1.43    1.49
   0  -4  -6   98.71    4.30
   0  -4  -5   -0.92    1.45
   0  -4  -4  659.66   10.85
   0  -4  -3   -0.76    1.50
   0  -4  -2 4940.39   59.81
   0  -4  -1   -0.30    1.56
   0  -4   0 4635.72   59.54
   0  -3 -20    5.12    3.39
   0  -3 -19    2.57    3.01
   0  -3 -18   62.40    5.59
   0  -3 -17   -4.91    2.47
   0  -3 -16  844.55   18.72
   0  -3 -15    0.90    2.59
   0  -3 -14  385.77   11.00
   0  -3 -13    3.98    2.19
   0  -3 -12  978.85   17.13
   0  -3 -11   -1.64    1.88
   0  -3 -10  281.29    7.80
   0  -3  -9   -5.29    1.58
   0  -3  -8  885.68   13.59
   0  -3  -7    2.51    1.64
   0  -3  -6 3281.95   35.55
   0  -3  -5   -2.47    1.51
   0  -3  -4 4268.55   52.21
   0  -3  -3    1.08    1.42
   0  -3  -2 1158.35   15.97
   0  -3  -1    0.43    1.36
   0  -3   0   -0.10    1.36
   0  -2 -20  165.93    9.38
   0  -2 -19   -2.44    2.44
   0  -2 -18  172.89    8.48
   0  -2 -17    2.41    2.23
   0  -2 -16  197.01    8.30
   0  -2 -15   -4.67    2.35
   0  -2 -14  235.66    8.12
   0  -2 -13    3.75    2.07
   0  -2 -12  838.36   15.22
   0  -2 -11   -2.13    2.01
   0  -2 -10 2784.33   32.48
   0  -2  -9    1.70    1.78
   0  -2  -8 9465.32  133.34
   0  -2  -7   13.25    2.11
   0  -2  -6  704.06   10.25
   0  -2  -5   -1.42    1.29
   0  -2  -4  644.10    9.56
   0  -2  -3    2.58    1.26
   0  -2  -2  451.08    7.49
   0  -2  -1    3.44    1.17
   0  -2   0 9844.49  177.81
   0  -1 -21   -3.19    3.11
   0  -1 -20   69.90    6.25
   0  -1 -19   -0.48    2.74
   0  -1 -18  255.07   10.16
   0  -1 -17   -0.18    2.94
   0  -1 -16  845.19   18.11
   0  -1 -15   -4.70    2.37
   0  -1 -14  984.57   18.20
   0  -1 -13   -4.68    1.57
   0  -1 -12 1340.23   19.62
   0  -1 -11   -0.83    1.61
   0  -1 -10   32.69    2.71
   0  -1  -9    3.20    1.66
   0  -1  -8 1310.98   15.76
   0  -1  -7   -0.25    1.40
   0  -1  -6 4004.61   46.15
   0  -1  -5    1.58    1.29
   0  -1  -4 8143.50  136.67
   0  -1  -2 2509.18   42.59
   0  -1  -1    0.33    0.81
   0  -1   0    5.25    0.79
   0   0 -21   10.75    3.44
   0   0 -20  176.28    9.90
   0   0 -19   -8.30    3.05
   0   0 -18  526.12   16.35
   0   0 -17   -6.54    2.59
   0   0 -16  960.29   21.28
   0   0 -15    2.92    2.23
   0   0 -14   40.03    3.71
   0   0 -13    2.92    1.96
   0   0 -12  410.61   10.01
   0   0 -11    0.58    1.56
   0   0 -10  489.84    9.81
   0   0  -9    4.49    1.54
   0   0  -8 2105.39   23.81
   0   0  -7    3.29    1.39
   0   0  -6 1001.87   12.45
   0   0  -5    1.33    1.23
   0   0  -4 7995.20  136.17
   0   0  -3    2.31    0.98
   0   0  -2 5160.20   83.58
   0   0   2 5046.78   87.25
   0   0   2 5020.45   87.91
   0   0   3    1.76    0.95
   0   0   3    0.13    0.95
   0   0   4 8304.97  154.91
   0   0   4 7965.83  146.59
   0   0   5    0.55    1.18
   0   0   5    1.83    1.24
   0   0   6 1032.57   12.64
   0   0   6 1014.56   12.58
   0   0   7    0.38    1.25
   0   0   7    0.80    1.28
   0   0   8 2017.60   23.08
   0   0   8 2133.53   24.25
   0   0   9   -0.39    1.39
   0   0   9    1.14    1.59
   0   0  10  462.88    9.41
   0   0  10  484.01    9.77
   0   0  11   -1.11    1.58
   0   0  11   -1.72    1.40
   0   0  12  399.52    9.71
   0   0  12  386.77    9.60
   0   0  13   -0.51    1.93
   0   0  13    3.07    1.89
   0   0  14   29.03    3.46
   0   0  14   41.99    3.65
   0   0  15   -2.20    2.02
   0   0  15    3.88    2.54
   0   0  16  965.22   21.18
   0   0  16  954.03   21.33
   0   0  17   -7.20    2.56
   0   0  18  566.41   17.11
   0   0  18  544.36   16.95
   0   0  19   -6.44    2.60
   0   0  19   -2.73    3.18
   0   0  20  162.38    9.57
   0   0  20  161.17    9.35
   0   0  21   -3.21    3.01
   0   0  21   -8.19    3.05
   0   1   0    5.09    0.82
   0   1   0    4.52    0.79
   0   1   1    2.48    0.80
   0   1   1   -2.10    0.77
   0   1   2 2282.15   34.26
   0   1   2 2281.56   34.05
   0   1   3    2.15    1.10
   0   1   3    1.33    1.04
   0   1   4 8356.46  125.77
   0   1   4 7936.58  113.49
   0   1   5    2.02    1.29
   0   1   5    1.46    1.36
   0   1   6 3881.14   42.67
   0   1   6 4060.41   44.11
   0   1   7    2.09    1.37
   0   1   7    2.13    1.35
   0   1   8 1293.69   15.58
   0   1   8 1326.68   15.93
   0   1   9    0.97    1.59
   0   1   9   -0.63    1.82
   0   1  10   48.99    3.12
   0   1  10   26.36    2.73
   0   1  11    3.29    1.92
   0   1  11   -1.27    1.72
   0   1  12 1326.36   19.33
   0   1  12 1337.77   19.73
   0   1  13   -0.90    1.87
   0   1  13   -0.06    1.75
   0   1  14  949.21   17.89
   0   1  14  949.36   17.60
   0   1  15    0.71    2.24
   0   1  15    0.95    2.29
   0   1  16  820.06   17.63
   0   1  16  793.13   17.71
   0   1  17    2.78    2.72
   0   1  17    6.87    2.70
   0   1  18  290.59   10.77
   0   1  18  282.14   10.84
   0   1  19   -3.33    2.68
   0   1  19    1.35    2.84
   0   1  20   55.43    5.89
   0   1  20   60.48    5.98
   0   1  21    7.03    3.24
   0   1  21    2.01    2.90
   0   2   010081.50  205.83
   0   2   0 9643.88  192.15
   0   2   1    0.46    1.29
   0   2   1    2.09    1.27
   0   2   2  620.18    9.49
   0   2   2  637.97    9.73
   0   2   3    1.20    1.33
   0   2   3   -1.22    1.12
   0   2   4  692.42   10.01
   0   2   4  704.27   10.22
   0   2   5    0.41    1.31
   0   2   5    1.94    1.28
   0   2   6  675.68   10.11
   0   2   6  659.49    9.77
   0   2   7    3.08    1.54
   0   2   7    2.01    1.45
   0   2   8 9160.29  113.39
   0   2   8 9307.37  119.06
   0   2   9    3.85    1.72
   0   2   9   -0.22    1.67
   0   2  10 2730.67   31.73
   0   2  10 2720.28   31.54
   0   2  11   -1.23    1.61
   0   2  11   -1.06    1.72
   0   2  12  842.75   15.28
   0   2  12  865.20   15.60
   0   2  13   -3.23    1.93
   0   2  13   -1.83    1.79
   0   2  14  250.57    8.51
   0   2  14  235.10    8.15
   0   2  15    4.95    2.45
   0   2  15   -3.13    2.13
   0   2  16  186.59    7.98
   0   2  16  167.60    7.75
   0   2  17   -3.87    2.13
   0   2  17    1.00    2.39
   0   2  18  160.88    8.35
   0   2  18  171.11    8.61
   0   2  19   -0.67    2.53
   0   2  19   -7.38    2.90
   0   2  20  154.05    9.31
   0   2  20  148.08    8.64
   0   3   0   -0.52    1.24
   0   3   0    1.85    1.35
   0   3   1   -1.18    1.29
   0   3   1   -1.30    1.35
   0   3   2 1170.09   15.83
   0   3   2 1149.54   15.71
   0   3   3    1.59    1.30
   0   3   3   -0.87    1.27
   0   3   4 4176.25   48.00
   0   3   4 4240.87   48.40
   0   3   5   -0.60    1.58
   0   3   5    1.11    1.48
   0   3   6 3318.60   34.80
   0   3   6 3189.32   33.45
   0   3   7   -1.15    1.54
   0   3   7   -0.63    1.61
   0   3   8  842.29   13.07
   0   3   8  878.23   13.58
   0   3   9    0.49    1.72
   0   3   9    0.08    1.68
   0   3  10  263.38    7.53
   0   3  10  277.99    7.84
   0   3  11    0.83    1.86
   0   3  11    0.24    1.83
   0   3  12  948.49   16.82
   0   3  12  973.92   17.13
   0   3  13    0.30    2.12
   0   3  13   -5.31    2.12
   0   3  14  375.07   10.75
   0   3  14  374.54   10.92
   0   3  15    1.55    2.48
   0   3  15    3.25    2.42
   0   3  16  865.65   19.07
   0   3  16  803.09   18.08
   0   3  17   -5.76    2.56
   0   3  17    3.30    3.11
   0   3  18   65.17    5.68
   0   3  18   58.85    5.91
   0   3  19   -0.74    3.25
   0   3  19   -5.39    2.91
   0   3  20    3.98    3.31
   0   3  20   -5.79    3.09
   0   4   0 4556.30   56.67
   0   4   0 4655.60   58.00
   0   4   1    1.00    1.66
   0   4   1   -2.03    1.48
   0   4   2 5115.72   59.50
   0   4   2 5197.83   59.83
   0   4   3   -6.29    1.67
   0   4   3    2.37    1.58
   0   4   4  644.55   10.58
   0   4   4  664.13   10.91
   0   4   5   -1.30    1.53
   0   4   5    4.62    1.65
   0   4   6  124.98    4.70
   0   4   6  123.62    4.72
   0   4   7   -2.23    1.57
   0   4   7   -0.96    1.54
   0   4   8 1133.84   16.65
   0   4   8 1080.11   16.00
   0   4   9   -2.03    1.77
   0   4   9    0.53    1.73
   0   4  10 1085.04   17.44
   0   4  10 1086.33   17.69
   0   4  11   -2.89    1.88
   0   4  11   -1.32    2.12
   0   4  12  367.68   10.28
   0   4  12  351.18    9.93
   0   4  13    7.99    2.40
   0   4  13    2.70    2.49
   0   4  14   37.17    4.08
   0   4  14   36.90    4.25
   0   4  15    1.02    2.72
   0   4  15   -3.16    2.45
   0   4  16   84.98    6.36
   0   4  16   83.46    6.06
   0   4  17    7.57    3.22
   0   4  17   -2.64    2.44
   0   4  18  351.31   13.08
   0   4  18  340.87   12.95
   0   4  19   -1.11    2.85
   0   4  19    1.14    3.17
   0   5   0    2.17    1.52
   0   5   0   -1.70    1.65
   0   5   1    4.27    1.59
   0   5   1   -4.63    1.54
   0   5   2 1932.75   22.98
   0   5   2 1853.99   22.10
   0   5   3   -2.12    1.66
   0   5   3    4.07    1.60
   0   5   4 2370.16   25.70
   0   5   4 2271.14   24.98
   0   5   5   -4.32    1.59
   0   5   5    2.68    1.93
   0   5   6 1507.41   19.55
   0   5   6 1451.85   18.85
   0   5   7    4.01    1.92
   0   5   7    4.18    2.13
   0   5   8  682.53   12.96
   0   5   8  689.81   13.35
   0   5   9   -2.38    2.14
   0   5   9    5.15    1.86
   0   5  10  130.30    6.04
   0   5  10  124.80    5.83
   0   5  11    5.71    2.39
   0   5  11    1.41    2.70
   0   5  12  249.79    8.74
   0   5  12  254.46    9.10
   0   5  13    0.22    2.50
   0   5  13    1.95    2.04
   0   5  14  379.19   11.90
   0   5  14  395.65   11.94
   0   5  15    1.15    2.54
   0   5  15   -4.57    2.69
   0   5  16  445.20   13.85
   0   5  16  449.45   14.07
   0   5  17    3.23    3.30
   0   5  17    2.44    2.80
   0   5  18   -6.48    2.93
   0   5  18   -4.07    3.18
   0   6   0 1180.67   17.65
   0   6   0 1165.12   17.32
   0   6   1    1.09    1.98
   0   6   1    5.34    1.86
   0   6   2  835.90   13.85
   0   6   2  860.15   14.23
   0   6   3   -2.86    1.68
   0   6   3    0.66    1.76
   0   6   4  171.52    6.35
   0   6   4  161.39    6.13
   0   6   5   -6.05    1.80
   0   6   5    5.10    1.89
   0   6   6  626.87   12.53
   0   6   6  630.47   12.60
   0   6   7    3.59    2.19
   0   6   7    0.63    2.28
   0   6   8  477.45   11.24
   0   6   8  475.29   11.45
   0   6   9   -3.39    2.40
   0   6   9    0.60    2.44
   0   6  10 1421.16   22.05
   0   6  10 1451.52   22.46
   0   6  11   -3.89    2.87
   0   6  11    1.05    2.51
   0   6  12  416.96   11.86
   0   6  12  468.47   12.77
   0   6  13    3.76    2.53
   0   6  13    3.53    2.57
   0   6  14   21.40    3.93
   0   6  14   20.61    3.75
   0   6  15    4.39    2.63
   0   6  15   -0.69    2.81
   0   6  16   42.65    4.96
   0   6  16   33.59    4.74
   0   6  17   -3.77    2.99
   0   6  17   -3.10    3.49
   0   7   0   -0.22    2.05
   0   7   0   -1.01    1.99
   0   7   1   -2.05    2.05
   0   7   1    4.29    2.13
   0   7   2  476.28   11.05
   0   7   2  497.82   11.46
   0   7   3    0.68    2.08
   0   7   3    2.33    2.35
   0   7   4  825.35   15.10
   0   7   4  838.84   15.31
   0   7   5   -2.66    2.45
   0   7   5    0.54    2.50
   0   7   6 1263.40   20.02
   0   7   6 1245.72   19.66
   0   7   7    3.00    2.72
   0   7   7    1.89    2.52
   0   7   8  279.40    9.30
   0   7   8  281.46    9.42
   0   7   9    6.62    2.39
   0   7   9   -1.53    2.35
   0   7  10  281.44    9.71
   0   7  10  269.68    9.66
   0   7  11   -1.66    2.60
   0   7  11    6.22    2.92
   0   7  12  260.04   10.19
   0   7  12  232.75    9.47
   0   7  13   -1.34    2.88
   0   7  13    3.41    3.13
   0   7  14  351.01   12.61
   0   7  14  365.52   12.80
   0   7  15   -0.76    3.74
   0   7  15   -8.16    3.52
   0   7  16  180.22    9.82
   0   7  16  198.26   10.24
   0   8   0  660.19   14.36
   0   8   0  700.95   15.00
   0   8   1   -2.22    2.67
   0   8   1   -1.00    2.47
   0   8   2  570.99   13.24
   0   8   2  580.32   13.53
   0   8   3   -1.57    2.81
   0   8   3   -3.70    2.39
   0   8   4  158.69    7.24
   0   8   4  150.82    7.19
   0   8   5   -3.10    2.27
   0   8   5   -0.81    2.59
   0   8   6   88.30    5.84
   0   8   6   90.92    5.91
   0   8   7   -3.14    2.78
   0   8   7   -0.58    2.38
   0   8   8  262.28    9.94
   0   8   8  267.09    9.71
   0   8   9   -2.04    2.85
   0   8   9    0.64    3.03
   0   8  10  419.17   12.84
   0   8  10  418.65   13.25
   0   8  11    5.22    3.05
   0   8  11    2.69    2.93
   0   8  12  221.29    9.92
   0   8  12  223.03    9.91
   0   8  13   -1.86    3.13
   0   8  14   -2.34    3.63
   0   8  14    3.21    3.61
   0   9   0    3.57    2.85
   0   9   0   -1.11    2.75
   0   9   1   10.96    2.65
   0   9   1   -0.37    2.87
   0   9   2  336.18   11.01
   0   9   2  300.58   10.74
   0   9   3    0.58    2.84
   0   9   3   -1.35    2.80
   0   9   4  210.80    8.97
   0   9   4  207.48    9.12
   0   9   5   -1.07    2.63
   0   9   5    4.27    3.00
   0   9   6  348.84   11.91
   0   9   6  361.00   12.09
   0   9   7   -8.78    2.67
   0   9   7   -3.64    2.94
   0   9   8   21.77    4.20
   0   9   8   18.57    3.93
   0   9   9    5.69    2.77
   0   9   9    6.22    3.18
   0   9  10    6.07    4.06
   0   9  10   12.18    3.69
   0   9  11    5.92    3.12
   0   9  11   -4.60    3.03
   0  10   0   73.16    6.47
   0  10   0   79.49    6.45
   0  10   1   -3.50    2.78
   0  10   1    1.36    2.85
   0  10   2  108.64    7.04
   0  10   2  104.15    7.05
   0  10   3    3.88    2.92
   0  10   3   -4.35    3.01
   0  10   4    0.71    3.04
   0  10   4    1.47    3.13
   0  10   5    7.28    3.20
   0  10   5   -6.36    3.18
   0  10   6   29.80    4.62
   0  10   6   26.39    4.54
   0  10   7   -0.79    3.37
   0  10   7    4.19    3.24
   0  10   8  112.75    7.93
   0  10   8  130.79    8.21
   1   0   0 1791.43   30.34
   1   0   1 1188.95   15.64
   1   0   2 1174.33   13.94
   1   0   3   58.48    2.10
   1   0   4 2460.78   30.04
   1   0   5 1507.22   18.08
   1   0   6  256.79    5.48
   1   0   7 1191.83   15.37
   1   0   8  906.26   12.96
   1   0   9   51.05    3.04
   1   0  10  879.06   14.13
   1   0  11  253.69    7.25
   1   0  12   75.02    4.21
   1   0  13 1022.71   18.85
   1   0  14   32.47    3.45
   1   0  15  740.63   16.55
   1   0  16   15.38    3.48
   1   0  17  417.45   12.72
   1   0  18  164.16    8.31
   1   0  19   33.97    4.33
   1   0  20  210.96   10.53
   1   0  21    8.58    3.67
  -1   1   0    7.49    1.03
   1   1   0   -0.27    0.92
   1   1   1 3063.37   50.99
  -1   1   1 3187.43   53.95
   1   1   2 3708.68   61.65
  -1   1   2 3853.91   64.64
  -1   1   3  810.11   10.28
   1   1   3  784.60   10.00
   1   1   4 1499.29   16.79
  -1   1   4 1506.77   17.33
   1   1   5  235.67    4.91
  -1   1   5  234.09    4.92
   1   1   6 2555.72   24.82
  -1   1   6 2751.38   29.80
   1   1   7 1412.34   15.84
  -1   1   7 1614.59   17.80
   1   1   8  399.41    8.05
  -1   1   8  489.07    8.71
   1   1   9  935.36   13.96
  -1   1   9 1031.09   15.10
   1   1  10  159.06    5.59
  -1   1  10  219.91    6.51
  -1   1  11 1384.44   19.51
   1   1  11  994.16   16.00
   1   1  12  168.73    6.26
  -1   1  12  207.13    6.96
   1   1  13  106.03    5.38
  -1   1  13  138.10    6.02
   1   1  14  317.79    9.47
  -1   1  14  383.78   10.70
  -1   1  15   11.10    2.75
   1   1  15    6.03    2.57
  -1   1  16  379.13   11.69
   1   1  16  330.42   10.54
   1   1  17  122.54    7.04
  -1   1  17  164.22    8.06
   1   1  18   30.09    4.35
  -1   1  18   48.09    4.83
   1   1  19  199.83    9.53
  -1   1  19  206.34    9.83
  -1   1  20    7.50    3.90
   1   1  20   10.20    3.32
  -1   1  21   56.77    6.06
   1   1  21   54.88    5.72
   1   2   0 6664.15   97.71
  -1   2   0 6396.92  121.86
   1   2   1 2097.64   23.95
  -1   2   1 2049.13   23.53
   1   2   2 1287.53   14.88
  -1   2   2 1285.50   14.72
   1   2   3 2134.44   23.14
  -1   2   3 2132.36   23.01
   1   2   4   37.82    2.29
  -1   2   4   40.55    2.24
   1   2   5 2370.73   24.20
  -1   2   5 2442.37   25.21
   1   2   6  244.57    5.61
  -1   2   6  241.02    5.64
   1   2   7 1844.34   19.70
  -1   2   7 1950.89   21.02
   1   2   8  664.04   10.67
  -1   2   8  693.05   11.08
   1   2   9  115.00    4.62
  -1   2   9  113.10    4.54
   1   2  10 1096.08   16.00
  -1   2  10 1132.36   16.82
   1   2  11   72.43    4.14
  -1   2  11   71.97    4.35
   1   2  12  507.83   11.13
  -1   2  12  559.33   12.19
   1   2  13  461.56   11.06
  -1   2  13  492.80   11.78
  -1   2  14   98.32    5.52
   1   2  14   75.54    5.00
  -1   2  15  505.81   13.01
   1   2  15  384.72   11.05
   1   2  16   54.17    4.62
  -1   2  16   50.87    4.95
  -1   2  17  138.50    7.37
   1   2  17  102.44    6.31
   1   2  18  147.95    7.89
  -1   2  18  259.49   10.48
   1   2  19   -0.75    2.71
  -1   2  19    5.40    3.20
  -1   2  20  109.31    7.74
   1   2  20   64.75    6.21
   1   3   0   -2.21    1.23
  -1   3   0   -2.83    1.26
   1   3   1 3834.95   41.87
  -1   3   1 3845.44   42.56
   1   3   2 1265.82   14.53
  -1   3   2 1284.05   14.88
   1   3   3 1003.52   12.31
  -1   3   3 1023.25   12.67
   1   3   4 2772.93   26.85
  -1   3   4 2709.96   26.44
   1   3   5  112.39    3.98
  -1   3   5  110.73    4.10
   1   3   6 1582.40   17.67
  -1   3   6 1541.50   17.28
   1   3   7  975.79   13.51
  -1   3   7 1005.14   13.81
  -1   3   8  419.06    8.76
   1   3   8  442.62    8.99
   1   3   9 1141.28   16.05
  -1   3   9 1169.98   16.83
   1   3  10   64.74    3.88
  -1   3  10   55.56    3.91
   1   3  11  943.83   15.77
  -1   3  11  945.31   16.48
  -1   3  12  401.27   10.40
   1   3  12  397.39   10.15
   1   3  13   30.96    3.33
  -1   3  13   20.22    3.38
  -1   3  14  343.32   10.46
   1   3  14  320.75   10.00
   1   3  15    8.89    3.06
  -1   3  15    8.51    3.03
   1   3  16  276.24   10.04
  -1   3  16  315.26   11.01
  -1   3  17  299.25   11.00
   1   3  17  271.10   10.54
   1   3  18   25.24    4.22
  -1   3  18   31.45    4.21
   1   3  19  170.80    9.07
  -1   3  19  186.38    9.54
   1   3  20   12.99    3.87
  -1   3  20    8.35    4.13
   1   4   0 4370.01   47.43
  -1   4   0 4431.08   47.36
   1   4   1  386.79    7.59
  -1   4   1  397.71    7.76
   1   4   2 1241.58   15.04
  -1   4   2 1297.17   15.67
   1   4   3 1506.64   16.79
  -1   4   3 1514.02   17.32
   1   4   4  554.61    9.40
  -1   4   4  557.03    9.53
   1   4   5 1814.23   19.05
  -1   4   5 1829.54   19.77
   1   4   6   23.53    2.55
  -1   4   6   29.31    2.66
  -1   4   7  879.17   13.40
   1   4   7  859.56   13.02
   1   4   8  679.34   11.99
  -1   4   8  686.10   12.18
   1   4   9   78.45    4.28
  -1   4   9   79.60    4.43
   1   4  10  557.51   11.69
  -1   4  10  619.02   12.45
   1   4  11  184.24    7.09
  -1   4  11  196.82    7.22
  -1   4  12  245.55    8.52
   1   4  12  246.31    8.29
   1   4  13  321.96    9.88
  -1   4  13  336.30   10.23
   1   4  14   12.01    2.68
  -1   4  14    7.32    2.81
   1   4  15  428.00   12.56
  -1   4  15  425.48   12.38
  -1   4  16   71.70    5.66
   1   4  16   72.88    5.71
  -1   4  17   93.82    6.84
   1   4  17  102.38    6.64
  -1   4  18  150.52    8.59
   1   4  18  155.65    8.48
   1   4  19   12.99    3.79
  -1   4  19   10.09    3.65
   1   5   0   -1.07    1.43
  -1   5   0    1.20    1.74
   1   5   1  601.56   10.60
  -1   5   1  567.07   10.35
   1   5   2   81.00    3.97
  -1   5   2   81.61    4.04
   1   5   3  146.65    5.28
  -1   5   3  142.54    5.17
   1   5   4 1088.68   14.87
  -1   5   4 1100.58   15.08
   1   5   5  163.44    5.78
  -1   5   5  168.11    5.80
   1   5   6  734.51   12.45
  -1   5   6  730.93   12.58
   1   5   7  709.44   12.65
  -1   5   7  718.66   12.75
   1   5   8  156.64    6.17
  -1   5   8  173.87    6.51
   1   5   9 1261.78   18.73
  -1   5   9 1306.86   19.23
   1   5  10    0.02    2.33
  -1   5  10    6.44    2.34
  -1   5  11  566.44   12.97
   1   5  11  569.53   12.82
   1   5  12  425.22   11.40
  -1   5  12  414.87   11.62
   1   5  13  151.02    7.07
  -1   5  13  149.44    7.10
   1   5  14  103.34    6.44
  -1   5  14  122.61    6.96
   1   5  15    9.26    2.94
  -1   5  15    8.00    3.10
   1   5  16  183.02    9.14
  -1   5  16  185.43    8.98
   1   5  17  102.66    7.30
  -1   5  17  135.73    8.09
  -1   5  18   32.78    5.31
   1   5  18   46.30    5.39
   1   6   0 1133.43   16.75
  -1   6   0 1100.28   16.48
  -1   6   1  139.15    5.59
   1   6   1  135.57    5.55
   1   6   2  253.67    7.56
  -1   6   2  243.75    7.51
  -1   6   3  530.97   10.95
   1   6   3  564.97   11.11
   1   6   4   74.74    4.41
  -1   6   4   67.64    4.33
   1   6   5 1067.18   16.42
  -1   6   5 1049.25   16.28
   1   6   6   15.08    2.60
  -1   6   6   19.35    2.76
   1   6   7  295.72    8.77
  -1   6   7  306.73    8.89
   1   6   8  790.60   14.72
  -1   6   8  785.92   14.99
   1   6   9   99.81    5.63
  -1   6   9   94.32    5.61
  -1   6  10  219.62    8.33
   1   6  10  212.77    8.03
   1   6  11  108.40    6.22
  -1   6  11  112.32    6.38
   1   6  12  149.17    7.29
  -1   6  12  136.16    7.29
   1   6  13  179.44    8.19
  -1   6  13  184.57    8.54
  -1   6  14   12.00    3.52
   1   6  14   15.61    3.71
  -1   6  15  170.01    8.62
   1   6  15  171.20    8.64
   1   6  16   37.87    4.92
  -1   6  16   36.89    5.33
  -1   6  17   55.02    6.27
   1   6  17   70.12    6.51
  -1   7   0    0.67    2.19
   1   7   0    1.54    2.32
  -1   7   1  886.58   15.53
   1   7   1  854.64   15.11
  -1   7   2  161.74    6.68
   1   7   2  147.52    6.36
  -1   7   3  316.59    9.13
   1   7   3  337.78    9.35
  -1   7   4  533.20   12.04
   1   7   4  505.77   11.60
   1   7   5   84.95    5.49
  -1   7   5   94.14    5.52
  -1   7   6  101.43    5.88
   1   7   6  104.55    5.72
  -1   7   7   41.39    4.28
   1   7   7   57.03    4.44
  -1   7   8   97.54    5.85
   1   7   8   97.36    5.64
  -1   7   9  254.66    9.22
   1   7   9  263.13    9.32
  -1   7  10  131.87    7.13
   1   7  10  123.72    6.91
  -1   7  11  177.91    8.27
   1   7  11  157.42    7.95
   1   7  12   86.08    6.09
  -1   7  12   88.94    6.05
   1   7  13   73.90    6.30
  -1   7  13   80.53    6.34
  -1   7  14   71.39    6.23
   1   7  14   79.88    6.50
  -1   7  15    9.92    3.93
   1   7  15   12.01    3.49
  -1   7  16  115.99    8.03
   1   7  16  111.58    7.88
   1   8   0  493.74   12.28
  -1   8   0  468.21   12.07
   1   8   1   36.00    4.08
  -1   8   1   34.38    4.14
  -1   8   2   90.47    5.77
   1   8   2   92.38    5.58
  -1   8   3  268.29    9.38
   1   8   3  267.54    9.19
  -1   8   4   73.86    5.52
   1   8   4   56.76    4.84
  -1   8   5  375.68   11.29
   1   8   5  394.68   11.47
   1   8   6   36.42    3.91
  -1   8   6   38.94    4.28
  -1   8   7  124.98    7.03
   1   8   7  123.68    6.70
  -1   8   8  317.08   10.81
   1   8   8  317.09   10.72
  -1   8   9    7.70    3.48
   1   8   9    6.14    3.31
  -1   8  10  125.15    7.34
   1   8  10   96.43    6.86
  -1   8  11   54.61    5.44
   1   8  11   61.89    5.65
   1   8  12   81.29    6.68
  -1   8  12   66.23    6.35
   1   8  13  153.03    8.48
  -1   8  13  120.19    8.25
   1   8  14   15.81    4.23
  -1   8  14   15.62    4.37
   1   9   0    4.06    2.78
  -1   9   0   -0.49    2.54
  -1   9   1  276.21   10.16
   1   9   1  266.21    9.84
   1   9   2    4.74    3.20
  -1   9   2   12.81    3.53
  -1   9   3   92.82    6.31
   1   9   3   80.54    5.90
  -1   9   4  220.21    9.14
   1   9   4  194.21    8.91
  -1   9   5   16.17    3.73
   1   9   5   26.76    3.97
  -1   9   6  103.70    6.66
   1   9   6   85.40    6.32
  -1   9   7   82.13    6.14
   1   9   7   78.29    6.09
  -1   9   8   45.34    5.22
   1   9   8   55.56    5.50
  -1   9   9   76.17    6.62
   1   9   9   78.79    6.35
  -1   9  10   11.01    4.25
   1   9  10    2.62    3.64
  -1   9  11  110.31    8.15
   1   9  11  100.77    7.52
  -1  10   0  157.86    8.70
   1  10   0  156.94    8.77
   1  10   1   15.86    3.88
  -1  10   1   18.29    4.13
   1  10   2   36.86    5.01
  -1  10   2   40.75    5.02
   1  10   3  116.31    7.67
  -1  10   3  154.75    8.56
   1  10   4    2.54    3.52
  -1  10   4    9.23    3.54
   1  10   5  155.38    8.57
  -1  10   5  167.80    8.82
   1  10   6   33.17    4.94
  -1  10   6   51.73    5.77
   1  10   7   66.02    6.12
  -1  10   7   91.05    7.14
   1  10   8  107.13    7.66
  -1  10   8  106.82    7.92
   2   0   0  320.90    5.55
   2   0   1   65.25    2.36
   2   0   2 1170.87   14.44
   2   0   3 6754.31  122.16
   2   0   4 1721.35   19.15
   2   0   5 4534.84   53.95
   2   0   6   97.82    3.61
   2   0   7 1791.54   20.43
   2   0   8  113.56    4.23
   2   0   9  163.66    5.36
   2   0  10   67.87    3.78
   2   0  11  473.34   10.42
   2   0  12   -1.15    1.73
   2   0  13 1393.38   22.33
   2   0  14  154.00    6.65
   2   0  15  587.42   14.28
   2   0  16   77.63    5.25
   2   0  17  283.43   10.37
   2   0  18   13.82    3.35
   2   0  19   -1.38    3.05
   2   0  20   25.57    4.95
  -2   1   0    1.11    1.18
   2   1   0    2.43    1.22
   2   1   1 4419.72   68.10
  -2   1   1 4632.96   74.10
   2   1   2  802.63   10.03
  -2   1   2  848.02   10.83
   2   1   3  634.07    8.61
  -2   1   3  640.81    8.76
   2   1   4   96.00    3.28
  -2   1   4   96.43    3.24
   2   1   5  103.62    3.56
  -2   1   5  103.15    3.55
   2   1   6  289.47    6.27
  -2   1   6  285.71    6.15
   2   1   7 1913.67   21.05
  -2   1   7 2094.91   22.87
  -2   1   8   40.73    2.88
   2   1   8   40.95    2.93
  -2   1   9 2205.73   26.98
   2   1   9 2117.49   24.86
  -2   1  10   17.38    2.59
   2   1  10   13.44    2.44
  -2   1  11 1631.86   23.33
   2   1  11 1521.56   21.80
  -2   1  12    0.35    2.06
   2   1  12    1.05    2.06
   2   1  13  232.02    8.00
  -2   1  13  255.93    8.25
   2   1  14  118.02    6.13
  -2   1  14  155.32    6.65
   2   1  15   72.31    5.23
  -2   1  15   82.68    5.41
  -2   1  16   10.33    3.07
   2   1  16   12.27    2.92
  -2   1  17  523.45   15.08
   2   1  17  474.99   13.67
  -2   1  18    1.95    2.81
   2   1  18   -3.32    2.47
   2   1  19  208.91    9.92
  -2   1  19  252.66   11.32
   2   1  20    5.24    3.23
  -2   1  20    9.92    2.94
  -2   2   0 1255.03   16.17
   2   2   0 1244.13   15.49
   2   2   1 1179.85   14.54
  -2   2   1 1177.96   14.95
   2   2   2  230.89    5.03
  -2   2   2  224.74    4.96
  -2   2   3 2588.82   28.05
   2   2   3 2471.88   26.25
   2   2   4  254.03    5.54
  -2   2   4  267.08    5.71
   2   2   5 5428.93   59.73
  -2   2   5 5550.99   62.57
   2   2   6  741.76   10.83
  -2   2   6  789.28   11.25
   2   2   7 1205.66   15.21
  -2   2   7 1266.27   15.67
   2   2   8  138.11    4.88
  -2   2   8  137.19    4.83
   2   2   9  115.41    4.72
  -2   2   9  109.37    4.65
  -2   2  10  192.56    6.33
   2   2  10  175.61    6.11
   2   2  11  485.07   10.74
  -2   2  11  529.75   11.30
   2   2  12   91.35    4.97
  -2   2  12  105.44    5.25
   2   2  13  827.72   16.04
  -2   2  13  964.23   17.50
  -2   2  14   12.28    2.72
   2   2  14    7.52    2.78
  -2   2  15  536.73   13.70
   2   2  15  471.98   12.80
  -2   2  16    1.43    2.39
   2   2  16    0.74    2.32
   2   2  17  208.65    9.06
  -2   2  17  234.68    9.87
   2   2  18   14.01    3.25
  -2   2  18    8.20    3.21
   2   2  19    0.00    2.70
  -2   2  19    1.49    3.13
   2   2  20    7.36    2.87
  -2   2  20   13.24    3.43
  -2   3   0    3.74    1.38
   2   3   0    4.14    1.55
  -2   3   1 3450.98   37.73
   2   3   1 3462.73   36.65
  -2   3   2  105.01    3.74
   2   3   2  109.48    3.93
  -2   3   3  906.16   12.23
   2   3   3  946.74   12.43
  -2   3   4   89.15    3.63
   2   3   4   95.31    3.76
  -2   3   5   12.26    2.02
   2   3   5   14.13    1.96
  -2   3   6  206.05    5.76
   2   3   6  196.09    5.64
  -2   3   7  541.25    9.92
   2   3   7  534.33    9.75
   2   3   8    7.08    2.12
  -2   3   8    4.84    2.08
  -2   3   9 1862.42   23.14
   2   3   9 1893.87   22.46
  -2   3  10    8.62    2.22
   2   3  10    7.61    2.05
   2   3  11  916.40   15.60
  -2   3  11  990.26   16.84
  -2   3  12    6.73    2.47
   2   3  12    2.51    2.19
  -2   3  13  339.42    9.85
   2   3  13  314.30    9.44
  -2   3  14   30.70    3.61
   2   3  14   31.52    3.93
  -2   3  15   13.33    3.09
   2   3  15    5.82    3.06
  -2   3  16   -0.12    2.87
   2   3  16   12.95    3.07
   2   3  17  227.62    9.79
  -2   3  17  257.64   10.42
  -2   3  18   -5.58    2.75
   2   3  18   -0.88    2.55
  -2   3  19  300.06   12.75
   2   3  19  237.88   11.20
  -2   3  20   -1.62    2.96
   2   3  20   14.89    3.35
  -2   4   0   10.06    2.23
   2   4   0   11.42    2.02
  -2   4   1 1698.58   18.90
   2   4   1 1668.59   18.63
  -2   4   2  202.63    5.67
   2   4   2  196.27    5.51
  -2   4   3  733.61   11.18
   2   4   3  700.53   10.89
  -2   4   4   12.78    2.07
   2   4   4    3.13    1.85
  -2   4   5 2866.91   27.62
   2   4   5 2860.65   27.50
  -2   4   6   70.33    3.88
   2   4   6   71.90    3.83
  -2   4   7 1158.22   15.96
   2   4   7 1112.26   15.54
   2   4   8   68.75    4.13
  -2   4   8   82.52    4.31
  -2   4   9   53.09    3.78
   2   4   9   53.39    3.96
   2   4  10   47.75    4.14
  -2   4  10   62.32    4.14
  -2   4  11  187.47    7.19
   2   4  11  187.15    7.22
  -2   4  12    9.87    2.63
   2   4  12    8.86    2.56
  -2   4  13  541.81   13.14
   2   4  13  505.84   12.75
  -2   4  14    5.73    2.71
   2   4  14    5.51    2.53
   2   4  15  611.70   15.58
  -2   4  15  621.99   15.73
  -2   4  16   18.77    3.79
   2   4  16   15.86    3.48
   2   4  17  174.83    8.91
  -2   4  17  202.01    9.58
   2   4  18    5.89    3.28
  -2   4  18    2.22    3.59
  -2   4  19    5.95    4.09
   2   4  19   26.80    4.32
   2   5   0   -4.03    1.87
  -2   5   0   -2.46    1.73
   2   5   1 2555.61   25.50
  -2   5   1 2597.06   26.05
  -2   5   2   46.11    3.39
   2   5   2   53.86    3.42
   2   5   3  826.24   12.79
  -2   5   3  830.23   12.92
  -2   5   4  174.06    5.85
   2   5   4  168.30    5.80
  -2   5   5   74.49    4.18
   2   5   5   75.51    4.28
   2   5   6   71.59    4.27
  -2   5   6   76.90    4.27
  -2   5   7  630.48   12.10
   2   5   7  585.75   11.79
   2   5   8   44.30    3.78
  -2   5   8   46.69    4.00
   2   5   9  914.77   15.74
  -2   5   9  920.42   16.00
   2   5  10   -2.64    2.33
  -2   5  10    1.50    2.47
   2   5  11 1022.05   17.98
  -2   5  11  995.78   17.94
  -2   5  12    5.74    2.79
   2   5  12    7.06    2.90
  -2   5  13  121.30    6.78
   2   5  13  126.75    6.71
  -2   5  14   13.25    3.53
   2   5  14   14.70    3.40
  -2   5  15    1.07    3.07
   2   5  15    4.23    2.84
  -2   5  16   -9.88    2.91
   2   5  16   -8.90    2.54
   2   5  17  137.14    8.16
  -2   5  17  161.23    8.91
  -2   5  18   -4.71    3.38
   2   5  18    4.67    2.96
   2   6   0   71.27    4.26
  -2   6   0   65.51    4.09
   2   6   1  414.11    9.55
  -2   6   1  394.11    9.43
   2   6   2    8.42    2.19
  -2   6   2    6.29    2.37
   2   6   3  842.40   14.13
  -2   6   3  821.92   14.00
   2   6   4   62.30    4.27
  -2   6   4   64.32    4.30
   2   6   5  990.74   15.84
  -2   6   5  957.41   15.71
   2   6   6    4.89    2.51
  -2   6   6    6.34    2.46
   2   6   7  999.89   16.67
  -2   6   7 1028.50   16.96
   2   6   8   84.24    5.13
  -2   6   8   90.56    5.40
   2   6   9   24.58    3.35
  -2   6   9   24.02    3.45
   2   6  10    2.75    2.59
  -2   6  10    5.58    2.66
   2   6  11   81.32    5.57
  -2   6  11   91.59    5.77
  -2   6  12    2.35    3.16
   2   6  13  425.72   12.75
  -2   6  13  450.67   13.14
   2   6  14    4.77    3.52
  -2   6  14    5.94    3.40
   2   6  15  489.24   14.79
  -2   6  15  551.82   16.09
  -2   6  16   14.22    3.71
   2   6  16    9.26    3.44
   2   6  17  106.18    7.75
  -2   6  17  122.80    8.13
   2   7   0    1.73    2.24
  -2   7   0    0.69    2.60
   2   7   1  829.12   15.04
  -2   7   1  828.10   15.25
   2   7   2    1.60    2.85
  -2   7   2    5.37    2.63
  -2   7   3  446.93   11.07
   2   7   3  451.59   11.01
   2   7   4   49.51    4.22
  -2   7   4   53.82    4.16
  -2   7   5   38.29    4.17
   2   7   5   53.02    4.28
   2   7   6   60.05    4.52
  -2   7   6   52.68    4.55
   2   7   7  593.78   13.70
  -2   7   7  630.77   14.01
   2   7   8   21.51    3.66
  -2   7   8   13.21    3.40
   2   7   9  615.30   14.49
  -2   7   9  595.37   14.33
   2   7  10   23.86    3.69
  -2   7  10   19.04    3.82
  -2   7  11  706.04   16.75
   2   7  11  677.05   16.24
   2   7  12   23.64    4.41
  -2   7  12   22.98    4.40
   2   7  13   13.56    3.54
  -2   7  13   10.32    3.64
   2   7  14   25.55    4.97
  -2   7  14   34.94    4.87
  -2   7  15   29.02    4.43
   2   7  15   12.66    4.34
  -2   8   0   96.19    5.67
   2   8   0   93.46    5.96
   2   8   1  128.40    6.63
  -2   8   1  136.37    6.72
   2   8   2    3.00    2.67
  -2   8   2    3.33    2.64
   2   8   3  321.37   10.61
  -2   8   3  349.94   10.93
   2   8   4    8.40    2.72
  -2   8   4    8.94    3.08
   2   8   5  531.29   13.60
  -2   8   5  541.03   13.64
   2   8   6   -1.75    2.91
  -2   8   6   -0.56    3.17
   2   8   7  477.30   13.13
  -2   8   7  504.14   13.68
   2   8   8   21.32    3.96
  -2   8   8   20.01    4.05
   2   8   9   40.39    4.41
  -2   8   9   38.91    4.83
   2   8  10   15.06    3.07
  -2   8  10   -2.05    3.25
   2   8  11   15.29    3.77
  -2   8  11   22.16    3.82
   2   8  12   21.50    4.27
  -2   8  12   23.08    4.39
  -2   8  13  122.04    7.99
   2   8  13  116.57    7.90
   2   9   0   -2.03    2.91
  -2   9   0    6.63    3.25
   2   9   1  538.21   14.26
  -2   9   1  528.51   14.45
   2   9   2   -5.04    3.00
  -2   9   2    4.95    3.02
   2   9   3  360.30   11.73
  -2   9   3  360.46   11.98
   2   9   4   17.61    3.64
  -2   9   4   12.55    3.79
  -2   9   5    0.14    2.96
   2   9   5    7.31    3.41
   2   9   6   13.30    3.85
  -2   9   6   16.44    3.60
   2   9   7   53.22    5.02
  -2   9   7   46.11    5.15
   2   9   8   -3.96    2.85
  -2   9   8   -8.69    2.86
   2   9   9  159.73    8.78
  -2   9   9  159.62    8.76
   2   9  10   -0.39    3.58
  -2   9  10   -5.80    3.17
   2   9  11  135.89    8.51
  -2   9  11  139.85    8.76
  -2  10   0   17.97    4.03
   2  10   0   16.37    4.11
   2  10   1   27.70    4.75
  -2  10   1   33.81    4.60
   2  10   2    7.33    3.19
  -2  10   2    5.17    3.21
   2  10   3   77.30    6.61
  -2  10   3   63.43    6.21
   2  10   4   -3.75    3.67
  -2  10   4    0.00    3.63
   2  10   5  178.71    9.28
  -2  10   5  196.33    9.61
   2  10   6   -0.78    3.11
  -2  10   6   -0.39    3.72
   2  10   7   96.33    7.48
  -2  10   7  107.02    7.35
   3   0   0 1989.61   24.65
   3   0   1  186.82    4.62
   3   0   2  714.40   10.53
   3   0   3   11.04    1.63
   3   0   4    6.03    1.56
   3   0   5  476.32    8.49
   3   0   6  714.24   11.22
   3   0   7  957.69   13.96
   3   0   8  457.60    9.39
   3   0   9   20.63    2.54
   3   0  10 1331.31   19.74
   3   0  11   44.83    3.54
   3   0  12  751.06   15.16
   3   0  13   38.58    3.52
   3   0  14   48.88    4.27
   3   0  15  248.19    9.27
   3   0  16  179.45    8.12
   3   0  17  102.70    6.54
   3   0  18  242.48   10.36
   3   0  19   21.89    4.06
   3   0  20  184.02   10.13
   3   1   0   -1.94    1.15
  -3   1   0    0.55    1.31
   3   1   1  572.15    8.64
  -3   1   1  568.70    8.61
   3   1   2  850.91   11.23
  -3   1   2  882.94   11.44
   3   1   3  546.49    8.66
  -3   1   3  591.13    8.96
   3   1   4 3081.51   32.19
  -3   1   4 3345.20   34.79
  -3   1   5  715.23   10.76
   3   1   5  683.74   10.54
   3   1   6 2069.58   22.73
  -3   1   6 2092.13   23.46
  -3   1   7  162.65    5.17
   3   1   7  149.74    5.10
   3   1   8  357.63    8.31
  -3   1   8  389.40    8.69
   3   1   9  649.32   12.00
  -3   1   9  628.56   11.93
   3   1  10   12.43    2.32
  -3   1  10    8.31    2.32
   3   1  11  524.27   11.78
  -3   1  11  552.92   12.13
   3   1  12  417.09   10.80
  -3   1  12  425.08   10.88
   3   1  13   25.53    3.17
  -3   1  13   23.27    3.19
   3   1  14  285.74    9.64
  -3   1  14  301.49    9.94
  -3   1  15   31.66    3.79
   3   1  15   30.10    3.88
  -3   1  16  269.92   10.24
   3   1  16  230.21    9.35
   3   1  17   86.97    6.10
  -3   1  17   81.30    6.18
  -3   1  18   34.16    4.04
   3   1  18   23.22    4.25
   3   1  19   73.28    6.16
  -3   1  19   74.74    6.27
   3   1  20   18.47    4.07
  -3   1  20   24.55    4.46
   3   2   0 4550.44   54.93
  -3   2   0 4579.57   56.33
   3   2   1  856.51   11.83
  -3   2   1  858.28   11.96
   3   2   2 2714.98   28.65
  -3   2   2 2557.13   28.06
   3   2   3  449.09    8.00
  -3   2   3  456.78    8.07
   3   2   4 1890.82   20.62
  -3   2   4 1858.70   20.81
   3   2   5  515.87    9.19
  -3   2   5  513.01    9.10
   3   2   6  204.19    5.85
  -3   2   6  201.32    5.67
   3   2   7  894.27   13.70
  -3   2   7  867.45   13.46
   3   2   8  626.69   11.51
  -3   2   8  612.07   11.41
  -3   2   9   37.19    3.04
   3   2   9   36.51    3.07
   3   2  10  816.22   14.66
  -3   2  10  884.77   15.56
  -3   2  11   32.44    3.22
   3   2  11   22.13    3.11
  -3   2  12  272.74    8.55
   3   2  12  248.54    8.32
   3   2  13  111.22    6.12
  -3   2  13  132.24    6.23
   3   2  14   14.00    3.02
  -3   2  14   -4.58    2.35
   3   2  15  273.48   10.00
  -3   2  15  265.03   10.02
   3   2  16   54.29    4.90
  -3   2  16   60.66    5.02
  -3   2  17   53.98    5.00
   3   2  17   51.00    5.20
  -3   2  18  174.76    8.98
   3   2  18  174.08    8.99
   3   2  19    3.40    3.29
  -3   2  19   -2.69    3.16
  -3   2  20  128.19    9.06
   3   2  20  125.55    8.80
   3   3   0   -1.41    1.39
  -3   3   0   11.49    1.93
   3   3   1 1284.20   16.06
  -3   3   1 1306.16   16.45
   3   3   2  835.46   12.01
  -3   3   2  872.68   12.44
   3   3   3  177.74    5.27
  -3   3   3  193.25    5.45
   3   3   4 2214.81   23.13
  -3   3   4 2268.25   23.87
   3   3   5   88.93    4.01
  -3   3   5   86.68    3.90
   3   3   6 1415.34   17.82
  -3   3   6 1449.35   18.14
  -3   3   7  540.71   10.57
   3   3   7  524.85   10.34
  -3   3   8  296.71    7.83
   3   3   8  268.27    7.52
   3   3   9  684.98   13.16
  -3   3   9  731.72   13.41
  -3   3  10   47.09    3.64
   3   3  10   49.36    3.84
   3   3  11  450.97   11.09
  -3   3  11  435.37   10.85
  -3   3  12  491.80   12.08
   3   3  12  462.24   11.70
  -3   3  13   14.38    3.00
   3   3  13   12.59    2.86
   3   3  14  561.52   14.06
  -3   3  14  592.82   14.49
  -3   3  15    9.17    3.09
   3   3  15   20.89    3.43
  -3   3  16  274.30   10.45
   3   3  16  251.90   10.14
  -3   3  17   95.97    6.79
   3   3  17   87.14    6.33
  -3   3  18   40.63    5.22
   3   3  18   28.55    4.70
   3   3  19   61.62    5.75
  -3   3  19   77.03    6.67
   3   4   0 1737.36   20.32
  -3   4   0 1755.65   20.60
   3   4   1  550.33    9.98
  -3   4   1  539.74    9.90
   3   4   2  733.77   11.76
  -3   4   2  762.58   12.03
   3   4   3  376.14    8.29
  -3   4   3  349.00    8.02
   3   4   4  152.61    5.40
  -3   4   4  150.42    5.38
   3   4   5  674.09   11.72
  -3   4   5  660.46   11.62
   3   4   6  434.09    9.64
  -3   4   6  435.50    9.52
   3   4   7  475.79   10.32
  -3   4   7  470.70   10.20
   3   4   8  966.99   15.71
  -3   4   8 1005.12   16.12
   3   4   9   -1.15    2.28
  -3   4   9    2.94    2.17
  -3   4  10  941.21   16.55
   3   4  10  868.31   15.91
   3   4  11   43.53    3.78
  -3   4  11   37.92    4.02
  -3   4  12  468.14   12.19
   3   4  12  462.94   12.05
   3   4  13  212.34    8.54
  -3   4  13  229.34    8.79
  -3   4  14   39.65    4.53
   3   4  14   40.49    4.30
   3   4  15  205.88    9.08
  -3   4  15  228.50    9.39
   3   4  16   17.61    4.16
  -3   4  16   33.90    4.48
  -3   4  17   54.57    5.40
   3   4  17   66.25    5.79
  -3   4  18  168.68    9.28
   3   4  18  132.78    8.52
   3   5   0   -0.30    1.93
  -3   5   0   -0.48    1.74
  -3   5   0    2.32    1.81
   3   5   1  788.53   12.92
  -3   5   1  763.38   12.76
  -3   5   1  807.22   13.17
   3   5   2  775.89   12.80
  -3   5   2  778.13   12.94
  -3   5   2  757.36   12.84
   3   5   3  162.14    5.91
  -3   5   3  156.44    5.91
  -3   5   3  147.36    5.73
   3   5   4  756.38   12.98
  -3   5   4  774.78   13.23
  -3   5   4  765.84   13.08
   3   5   5  122.62    5.31
  -3   5   5  118.85    5.29
  -3   5   5  123.30    5.41
   3   5   6  830.29   14.30
  -3   5   6  801.13   14.01
  -3   5   6  862.77   14.62
   3   5   7  210.05    7.27
  -3   5   7  203.62    7.09
   3   5   8   66.49    4.53
  -3   5   8   67.97    4.68
  -3   5   9  369.36   10.08
   3   5   9  353.01   10.07
   3   5  10    5.68    2.59
  -3   5  10    2.85    2.94
   3   5  11  177.45    7.42
  -3   5  11  175.78    7.38
   3   5  12  234.27    8.89
  -3   5  12  252.88    9.25
  -3   5  13   70.78    5.26
   3   5  13   64.48    5.27
   3   5  14  365.18   12.11
  -3   5  14  400.21   12.42
  -3   5  15   10.55    3.10
   3   5  15   -1.39    2.88
  -3   5  16  244.76   10.60
   3   5  16  223.42   10.71
   3   5  17   35.15    4.99
  -3   5  17   42.44    5.10
   3   6   0 1402.80   19.26
  -3   6   0 1419.40   19.64
  -3   6   0 1451.00   19.84
   3   6   1   57.81    4.13
  -3   6   1   68.90    4.56
  -3   6   1   61.17    4.35
   3   6   2 1143.08   17.05
  -3   6   2 1165.89   17.34
  -3   6   2 1119.83   17.11
   3   6   3  132.69    5.98
  -3   6   3  142.73    6.12
  -3   6   3  126.17    5.80
   3   6   4  436.11   10.45
  -3   6   4  428.64   10.54
  -3   6   4  476.11   11.13
  -3   6   5  485.27   11.34
   3   6   5  464.09   10.98
  -3   6   5  478.06   11.35
   3   6   6   95.76    5.42
  -3   6   6  112.14    5.79
  -3   6   6   94.60    5.51
   3   6   7  122.14    5.99
  -3   6   7  113.23    6.04
  -3   6   7  115.37    5.99
   3   6   8  180.21    7.39
  -3   6   8  185.99    7.50
  -3   6   8  197.70    7.74
   3   6   9   18.32    3.14
  -3   6   9   16.78    3.39
  -3   6  10  254.89    9.31
   3   6  10  263.83    9.43
   3   6  11   32.51    4.35
  -3   6  11   33.41    4.32
   3   6  12  147.10    7.78
  -3   6  12  172.03    8.19
   3   6  13  116.65    7.13
  -3   6  13  111.47    6.95
  -3   6  14   -2.25    3.01
   3   6  14    1.00    3.15
   3   6  15   62.37    5.62
  -3   6  15   49.74    5.67
  -3   6  16   74.69    6.65
   3   6  16   64.74    6.10
   3   7   0   -1.70    2.74
  -3   7   0    4.14    2.49
   3   7   1  132.68    6.51
  -3   7   1  142.63    6.65
   3   7   2  106.35    5.78
  -3   7   2  100.70    5.65
  -3   7   3   10.23    2.84
   3   7   3    7.32    2.68
   3   7   4  326.46    9.87
  -3   7   4  325.30   10.01
   3   7   5    8.51    2.71
  -3   7   5    1.84    3.18
   3   7   6  758.66   15.51
  -3   7   6  764.92   15.87
   3   7   7   57.96    4.83
  -3   7   7   77.50    5.28
   3   7   8  104.48    6.38
  -3   7   8  107.18    6.39
   3   7   9  134.57    6.94
  -3   7   9  124.99    7.11
   3   7  10    3.93    3.02
  -3   7  10    9.34    3.04
  -3   7  11  106.11    6.85
   3   7  11  114.00    6.98
  -3   7  12   91.28    6.68
   3   7  12   91.43    6.60
  -3   7  13   98.18    7.16
   3   7  13  113.44    7.41
   3   7  14   80.47    6.78
  -3   7  14   87.06    7.03
   3   7  15    5.55    3.17
  -3   7  15    3.59    3.39
   3   8   0  148.17    7.35
  -3   8   0  153.25    7.68
   3   8   1   13.29    2.84
  -3   8   1    2.47    2.82
   3   8   2   69.64    5.51
  -3   8   2   75.80    5.43
   3   8   3  160.74    7.71
  -3   8   3  193.04    8.34
   3   8   4    7.13    2.79
  -3   8   4    2.35    2.83
   3   8   5  267.23    9.84
  -3   8   5  267.53    9.99
   3   8   6  207.66    8.73
  -3   8   6  196.01    8.69
   3   8   7   47.24    5.18
  -3   8   7   47.11    5.33
   3   8   8  290.47   10.74
  -3   8   8  283.06   10.82
   3   8   9   39.86    4.88
  -3   8   9   29.33    4.78
  -3   8  10  390.53   13.34
   3   8  10  383.49   12.94
   3   8  11   -0.74    3.64
  -3   8  11    3.70    4.77
  -3   8  12  140.95    8.46
   3   8  12  134.26    8.31
  -3   8  13   40.53    5.28
   3   8  13   47.06    5.61
   3   9   0    2.75    2.94
  -3   9   0    9.48    3.07
   3   9   1  139.91    7.62
  -3   9   1  147.21    7.89
   3   9   2   90.49    6.41
  -3   9   2   81.49    6.33
   3   9   3   70.89    5.93
  -3   9   3   60.89    5.73
   3   9   4  173.40    8.70
  -3   9   4  171.08    8.70
   3   9   5   19.80    4.30
  -3   9   5   15.75    4.60
   3   9   6  111.59    7.06
  -3   9   6  110.00    7.06
   3   9   7    9.44    3.56
  -3   9   7   16.88    3.67
   3   9   8   61.60    5.84
  -3   9   8   59.17    5.97
   3   9   9   50.03    5.71
  -3   9   9   58.98    5.76
   3   9  10   11.14    3.86
  -3   9  10    6.01    3.80
   3  10   0  172.90    9.16
  -3  10   0  189.33    9.49
   3  10   1    3.78    3.44
  -3  10   1    1.15    3.37
   3  10   2  114.42    7.76
  -3  10   2  113.96    7.93
   3  10   3   92.44    7.32
  -3  10   3  125.89    8.02
   3  10   4   10.10    3.96
  -3  10   4   14.55    4.49
   3  10   5  101.80    7.42
  -3  10   5   96.69    7.63
   4   0   0 4396.19   53.22
   4   0   1   21.18    2.09
   4   0   2 1139.56   15.45
   4   0   3    4.12    1.58
   4   0   4  992.70   14.14
   4   0   5  172.45    5.43
   4   0   6  754.58   12.44
   4   0   7  400.68    8.96
   4   0   8 1177.91   17.62
   4   0   9   -0.42    1.65
   4   0  10 1593.85   23.64
   4   0  11   -2.26    1.96
   4   0  12  170.86    7.18
   4   0  13    7.33    2.66
   4   0  14    2.61    2.49
   4   0  15   26.95    3.67
   4   0  16   99.52    6.80
   4   0  17   -7.20    2.81
   4   0  18  243.47   10.63
   4   0  19    9.30    3.26
   4   1   0    3.52    1.39
  -4   1   0    1.34    1.42
   4   1   1   24.04    2.24
  -4   1   1   21.74    2.16
   4   1   2  783.34   11.67
  -4   1   2  802.83   11.85
   4   1   3  228.69    5.97
  -4   1   3  232.60    5.97
   4   1   4 2117.68   23.79
  -4   1   4 2076.14   23.96
   4   1   5  322.68    7.56
  -4   1   5  294.19    7.12
   4   1   6 1614.93   20.09
  -4   1   6 1514.38   19.69
   4   1   7  157.73    5.55
  -4   1   7  134.28    5.20
   4   1   8  759.29   13.30
  -4   1   8  753.15   13.36
  -4   1   9    6.52    2.28
   4   1   9   14.04    2.48
   4   1  10   31.73    3.33
  -4   1  10   32.31    3.22
   4   1  11  226.42    7.97
  -4   1  11  220.91    7.78
  -4   1  12  268.35    8.89
   4   1  12  291.90    9.31
  -4   1  13    4.88    2.40
   4   1  13   -1.50    2.62
   4   1  14  476.71   13.10
  -4   1  14  434.35   12.59
  -4   1  15    2.22    2.67
   4   1  15   15.82    3.36
   4   1  16  335.27   11.81
  -4   1  16  347.67   12.21
   4   1  17   10.75    3.16
  -4   1  17    4.10    3.11
   4   1  18   44.99    4.79
  -4   1  18   38.07    4.84
   4   1  19   21.89    4.58
  -4   1  19   24.28    4.65
   4   2   0 5953.07   67.41
  -4   2   0 5960.84   68.17
   4   2   1  202.79    5.68
  -4   2   1  198.14    5.58
   4   2   2 2666.55   27.51
  -4   2   2 2601.22   27.74
   4   2   3  130.99    4.88
  -4   2   3  131.66    4.66
   4   2   4  412.92    8.57
  -4   2   4  379.76    8.18
   4   2   5   87.95    4.27
  -4   2   5   77.89    3.81
   4   2   6  164.45    5.77
  -4   2   6  158.86    5.55
  -4   2   7   21.13    2.50
   4   2   7   16.18    2.73
   4   2   8  655.33   12.90
  -4   2   8  690.85   13.23
   4   2   9   43.88    3.55
  -4   2   9   45.97    3.50
   4   2  10  742.06   14.84
  -4   2  10  767.39   15.18
   4   2  11   21.73    3.36
  -4   2  11   28.94    3.27
  -4   2  12  362.59   10.48
   4   2  12  370.22   10.92
  -4   2  13   78.90    5.24
   4   2  13   62.82    5.14
  -4   2  14   11.88    3.00
   4   2  14   18.91    3.61
   4   2  15   78.92    5.80
  -4   2  15   85.41    6.02
   4   2  16   92.92    6.25
  -4   2  16   90.32    6.24
  -4   2  17    7.87    3.21
   4   2  17    8.67    3.42
   4   2  18  182.17    9.43
  -4   2  18  187.59    9.93
   4   2  19    3.17    2.93
  -4   2  19   -2.41    3.49
   4   3   0    0.27    1.44
  -4   3   0    3.65    1.53
   4   3   1  279.00    6.92
  -4   3   1  288.06    7.04
   4   3   2  758.85   12.08
  -4   3   2  743.99   11.93
   4   3   3  497.51    9.65
  -4   3   3  467.57    9.33
   4   3   4 1226.80   16.75
  -4   3   4 1184.99   16.50
   4   3   5   31.11    2.96
  -4   3   5   28.35    2.90
   4   3   6 1676.08   22.29
  -4   3   6 1616.42   21.74
   4   3   7   93.31    4.74
  -4   3   7   99.83    4.81
   4   3   8  207.86    7.29
  -4   3   8  209.98    7.03
   4   3   9   42.85    3.86
  -4   3   9   50.76    3.73
   4   3  10   31.23    3.94
  -4   3  10   36.42    3.73
   4   3  11   75.63    5.01
  -4   3  11   72.85    4.74
  -4   3  12  412.37   11.53
   4   3  12  411.78   11.68
   4   3  13    1.40    2.40
  -4   3  13    0.89    2.29
   4   3  14  294.58   10.48
  -4   3  14  335.31   11.04
   4   3  15   28.97    4.04
  -4   3  15   32.59    3.99
  -4   3  16  427.08   14.07
   4   3  16  403.36   13.54
  -4   3  17    4.58    3.49
   4   3  17   14.53    3.64
   4   3  18   33.49    4.84
  -4   3  18   40.01    5.09
   4   4   0 1497.39   19.18
  -4   4   0 1534.07   19.51
   4   4   1   19.02    2.58
  -4   4   1   15.04    2.49
   4   4   2  839.21   13.37
  -4   4   2  876.29   13.87
   4   4   3  161.27    5.81
  -4   4   3  160.02    5.73
  -4   4   4   46.79    3.46
   4   4   4   48.06    3.63
   4   4   5  226.04    7.11
  -4   4   5  227.34    7.11
   4   4   6  166.96    6.33
  -4   4   6  154.92    6.11
   4   4   7    4.10    2.03
  -4   4   7    1.25    2.27
  -4   4   8  980.34   17.21
   4   4   8  976.26   17.33
  -4   4   9   44.04    4.01
   4   4   9   52.25    4.33
  -4   4  10  716.72   15.28
   4   4  10  729.70   15.30
   4   4  11   26.40    3.59
  -4   4  11   21.99    3.56
   4   4  12  527.12   13.58
  -4   4  12  492.85   13.29
  -4   4  13  107.36    6.45
   4   4  13  118.78    6.75
   4   4  14   14.70    3.72
  -4   4  14   11.69    3.58
  -4   4  15   19.03    3.71
   4   4  15   18.66    3.78
   4   4  16   34.70    4.66
  -4   4  16   36.01    4.68
  -4   4  17   16.77    3.71
   4   4  17   16.01    3.56
  -4   4  18  136.12    8.84
   4   4  18  123.62    8.19
   4   5   0    0.40    1.76
  -4   5   0    3.72    1.88
   4   5   1  174.32    6.35
  -4   5   1  171.41    6.28
   4   5   2  361.34    9.11
  -4   5   2  360.25    9.22
   4   5   3   30.01    3.26
  -4   5   3   18.58    2.98
   4   5   4 1073.18   17.02
  -4   5   4 1075.93   17.11
  -4   5   5  162.28    6.57
   4   5   5  161.35    6.70
   4   5   6 1353.18   20.58
  -4   5   6 1321.21   20.31
  -4   5   7  103.64    5.49
   4   5   7   99.37    5.49
   4   5   8  219.46    8.15
  -4   5   8  246.52    8.54
   4   5   9   46.89    4.22
  -4   5   9   51.27    4.53
   4   5  10    9.26    3.27
  -4   5  10   18.03    3.40
  -4   5  11   52.11    4.61
   4   5  11   46.70    4.88
  -4   5  12  275.29   10.17
   4   5  12  260.28    9.86
  -4   5  13    8.71    3.28
   4   5  13    8.08    3.18
  -4   5  14  208.60    9.46
   4   5  14  214.08    9.68
  -4   5  15    5.59    3.72
   4   5  15    6.87    3.36
   4   5  16  200.25    9.91
  -4   5  16  193.07    9.94
  -4   5  17    2.40    3.52
   4   5  17    5.26    3.32
   4   6   0 1886.44   23.81
  -4   6   0 1810.87   23.80
   4   6   1   40.02    3.89
  -4   6   1   43.39    4.02
   4   6   2  635.18   13.04
  -4   6   2  627.69   13.18
   4   6   3   65.35    4.49
  -4   6   3   64.04    4.54
   4   6   4  349.14    9.86
  -4   6   4  350.24    9.92
  -4   6   5  167.53    7.04
   4   6   5  159.75    6.91
   4   6   6   52.79    4.32
  -4   6   6   54.19    4.33
  -4   6   7   41.43    3.96
   4   6   7   26.98    3.56
   4   6   8  319.11   10.33
  -4   6   8  304.99   10.02
   4   6   9   20.77    3.28
  -4   6   9   11.90    3.44
   4   6  10  389.76   11.96
  -4   6  10  360.85   11.57
   4   6  11   35.58    4.49
  -4   6  11   30.18    4.61
   4   6  12  186.63    8.67
  -4   6  12  192.64    8.80
  -4   6  13   45.86    5.23
   4   6  13   48.30    5.19
  -4   6  14   -5.08    3.45
   4   6  14    2.94    3.75
  -4   6  15    8.43    4.10
   4   6  15    5.42    3.64
   4   7   0   -3.73    2.49
  -4   7   0   -3.75    2.25
   4   7   1   50.67    4.33
  -4   7   1   44.91    4.25
   4   7   2  397.10   11.12
  -4   7   2  417.89   11.55
   4   7   3   97.95    6.05
  -4   7   3   84.62    5.82
   4   7   4  764.67   15.84
  -4   7   4  763.67   16.09
   4   7   5   15.31    3.40
  -4   7   5   20.67    3.43
   4   7   6  299.80   10.29
  -4   7   6  309.81   10.40
   4   7   7   30.90    4.30
  -4   7   7   29.98    4.16
  -4   7   8   92.08    6.10
   4   7   8   99.01    6.46
   4   7   9   28.47    4.13
  -4   7   9   36.08    4.36
  -4   7  10   17.18    3.68
   4   7  10   15.78    3.62
   4   7  11   -4.67    3.80
  -4   7  11   -0.87    3.27
   4   7  12  120.57    7.61
  -4   7  12  159.33    8.44
   4   7  13   43.02    5.31
  -4   7  13   50.83    5.57
   4   7  14  255.80   11.70
  -4   7  14  251.07   11.70
   4   8   0  255.18    9.46
  -4   8   0  249.64    9.45
   4   8   1    5.80    2.87
  -4   8   1    4.21    2.91
   4   8   2   98.90    6.20
  -4   8   2  133.80    7.00
   4   8   3   49.71    4.76
  -4   8   3   47.00    4.87
  -4   8   4   78.10    6.23
   4   8   4   89.94    6.12
   4   8   5   67.91    5.62
  -4   8   5   74.34    5.92
   4   8   6   96.86    6.45
  -4   8   6   92.63    6.59
   4   8   7   21.25    4.06
  -4   8   7   10.18    3.49
   4   8   8  246.44   10.33
  -4   8   8  259.22   10.64
   4   8   9   32.04    4.83
  -4   8   9   32.60    5.00
   4   8  10  277.31   11.61
  -4   8  10  303.93   11.65
   4   8  11    3.48    3.44
  -4   8  11   -3.10    3.41
   4   8  12  168.33    9.41
  -4   8  12  154.96    9.12
   4   9   0   -5.16    2.50
  -4   9   0   -4.10    2.78
   4   9   1   25.34    4.47
  -4   9   1   35.76    4.86
   4   9   2   69.18    5.81
  -4   9   2   64.51    5.97
   4   9   3    3.12    3.26
  -4   9   3    0.86    3.38
   4   9   4  247.70   10.63
  -4   9   4  252.00   10.68
  -4   9   5   19.28    4.04
   4   9   5    8.04    3.77
   4   9   6  232.54   10.19
  -4   9   6  197.61    9.97
  -4   9   7   15.83    3.44
   4   9   7    9.17    3.55
   4   9   8   38.44    5.69
  -4   9   8   43.94    5.71
   4   9   9   31.90    5.05
  -4   9   9   34.57    4.89
   4  10   0   69.71    6.35
  -4  10   0   76.63    7.00
   4  10   1    1.98    3.33
  -4  10   1   10.06    3.58
   4  10   2  107.79    7.50
  -4  10   2   99.20    7.49
   5   0   0 1635.56   20.94
   5   0   1  139.00    4.97
   5   0   2  358.14    8.20
   5   0   3 1089.86   15.95
   5   0   4  246.79    6.97
   5   0   5 1207.48   17.50
   5   0   6   77.81    4.21
   5   0   7  116.33    5.19
   5   0   8    4.89    2.19
   5   0   9  116.70    5.55
   5   0  10    8.51    2.75
   5   0  11  106.90    5.86
   5   0  12  177.55    8.00
   5   0  13  530.47   14.36
   5   0  14    5.14    3.65
   5   0  15  370.95   12.39
   5   0  16   14.06    3.44
   5   0  17  172.32    9.14
   5   0  18   27.21    4.59
   5   1   0   -0.51    1.40
   5   1   1 1001.81   14.73
   5   1   2  241.78    6.68
   5   1   3  396.20    8.82
   5   1   4  160.91    5.64
   5   1   5   30.77    3.00
   5   1   6  403.98    9.54
   5   1   7 1018.12   16.43
   5   1   8   62.18    4.39
   5   1   9  967.54   17.08
   5   1  10   30.88    3.53
   5   1  11  579.95   13.67
   5   1  12  117.79    6.43
   5   1  13  168.17    7.73
   5   1  14   68.54    5.61
   5   1  15   12.24    3.76
   5   1  16   83.94    6.24
   5   1  17   96.78    7.09
   5   1  18   22.92    4.08
   5   2   0  351.61    8.18
   5   2   1   20.81    2.49
   5   2   2  147.36    5.38
   5   2   3  825.96   13.60
   5   2   4  114.34    4.99
   5   2   5 1380.93   19.95
   5   2   6   53.80    3.92
   5   2   7  427.12   10.48
   5   2   8  189.91    7.17
   5   2   9  111.54    5.66
   5   2  10  162.09    7.00
   5   2  11  151.02    6.87
   5   2  12  123.02    6.61
   5   2  13  334.79   11.14
   5   2  14   11.21    3.29
   5   2  15  221.70    9.54
   5   2  16    4.22    3.07
   5   2  17  122.76    8.23
   5   2  18   13.96    4.15
   5   3   0   -3.84    1.68
   5   3   1 1489.81   19.19
   5   3   2  209.32    6.66
   5   3   3  541.22   11.16
   5   3   4  552.02   11.53
   5   3   5   96.09    5.03
   5   3   6  318.64    9.11
   5   3   7  567.68   12.95
   5   3   8  133.74    6.49
   5   3   9  387.28   11.10
   5   3  10    2.68    2.79
   5   3  11  502.66   13.62
   5   3  12   85.64    5.62
   5   3  13   35.16    4.29
   5   3  14   35.78    4.45
   5   3  15   31.84    4.52
   5   3  16   37.95    4.96
   5   3  17  104.07    7.45
   5   4   0  412.25    9.85
   5   4   1   99.65    5.00
   5   4   2  208.13    7.11
   5   4   3  604.99   12.41
   5   4   4   48.40    3.86
   5   4   5 1158.29   19.35
   5   4   6   28.54    3.62
   5   4   7  350.74   10.35
   5   4   8  149.96    6.98
   5   4   9   58.06    4.76
   5   4  10  145.14    7.21
   5   4  11   89.75    5.91
   5   4  12   50.52    4.79
   5   4  13  274.74   10.62
   5   4  14   12.90    3.56
   5   4  15  174.26    9.16
   5   4  16   11.99    3.79
   5   4  17   73.26    6.52
   5   5   0    2.30    2.26
   5   5   1  623.38   12.84
   5   5   2   64.86    4.62
   5   5   3  162.28    6.76
   5   5   4  368.50   10.30
   5   5   5  149.86    6.72
   5   5   6   74.60    5.32
   5   5   7  364.62   11.00
   5   5   8   77.02    5.56
   5   5   9  412.47   12.31
   5   5  10   36.59    4.32
   5   5  11  546.27   15.06
   5   5  12   35.12    4.37
   5   5  13   98.44    6.97
   5   5  14   19.69    4.28
   5   5  15   -2.73    3.43
   5   5  16   50.79    5.82
   5   6   0  152.76    6.83
   5   6   1  204.92    7.71
   5   6   2   65.86    4.85
   5   6   3  301.81    9.71
   5   6   4   24.60    3.56
   5   6   5  611.63   14.52
   5   6   6   16.66    3.21
   5   6   7  241.64    9.24
   5   6   8   74.91    5.69
   5   6   9   25.58    4.00
   5   6  10   84.84    6.17
   5   6  11   39.58    4.73
   5   6  12   29.33    4.87
   5   6  13  171.33    9.34
   5   6  14   11.90    4.01
   5   7   0    3.01    2.73
   5   7   1  389.35   11.53
   5   7   2    8.69    3.09
   5   7   3  463.40   12.92
   5   7   4   67.88    5.63
   5   7   5    9.05    3.15
   5   7   6   46.63    5.03
   5   7   7  124.50    7.33
   5   7   8   33.55    4.00
   5   7   9  250.24   10.47
   5   7  10    3.58    3.19
   5   7  11  158.95    8.49
   5   7  12   37.62    5.19
   5   8   0  182.94    8.60
  -5   8   0  178.97    8.73
   5   8   1   78.80    6.20
  -5   8   1   92.29    6.21
   5   8   2   67.61    6.09
  -5   8   2   77.89    6.15
  -5   8   3  190.50    9.14
   5   8   3  196.03    8.92
   5   8   4   15.82    3.84
  -5   8   4   23.73    4.11
   5   8   5  239.56   10.00
  -5   8   5  244.40   10.15
   5   8   6    4.43    3.18
  -5   8   6    4.09    3.20
  -5   8   7  199.39    9.56
   5   8   7  189.02    9.47
   5   8   8   38.15    5.02
   5   8   9   -0.77    3.04
   5   8  10   23.51    4.50
   5   9   0    4.80    3.54
  -5   9   0   -7.89    3.23
   5   9   1  191.98    9.28
  -5   9   1  191.50    9.49
   5   9   2   20.90    4.22
  -5   9   2   11.01    3.90
   5   9   3   73.19    6.51
  -5   9   3   67.39    6.33
  -5   9   4   37.20    5.40
   5   9   4   47.06    5.29
  -5   9   5   13.76    3.97
   5   9   5    4.28    3.74
  -5   9   6   28.02    4.97
   5   9   6   16.67    4.25
   6   0   0   67.92    3.98
   6   0   1  170.89    6.20
   6   0   2  468.24   10.42
   6   0   3  582.90   11.89
   6   0   4   41.68    3.44
   6   0   5  981.62   16.70
   6   0   6   54.93    4.05
   6   0   7  916.17   16.84
   6   0   8   61.84    4.68
   6   0   9   76.39    5.11
   6   0  10   91.86    5.58
   6   0  11  140.40    7.17
   6   0  12   16.59    3.68
   6   0  13  383.24   12.46
   6   0  14    8.01    3.34
   6   0  15  259.49   11.09
   6   0  16    6.11    3.18
   6   0  17   73.61    6.66
   6   1   0   -3.41    1.63
   6   1   1  629.03   12.18
   6   1   2   98.85    4.86
   6   1   3  423.37    9.94
   6   1   4  107.42    5.20
   6   1   5   17.90    3.05
   6   1   6  194.84    7.18
   6   1   7  495.50   11.93
   6   1   8   10.43    2.60
   6   1   9  339.34   10.26
   6   1  10   49.16    4.80
   6   1  11  951.86   19.49
   6   1  12   35.24    4.09
   6   1  13   83.35    6.12
   6   1  14   67.30    5.88
   6   1  15    3.09    2.98
   6   1  16   14.97    4.42
   6   1  17   54.17    5.90
   6   2   0   83.62    4.56
   6   2   1  320.74    8.59
   6   2   2  156.03    6.24
   6   2   3  567.08   11.92
   6   2   4   27.72    3.09
   6   2   5  897.50   16.84
   6   2   6  130.57    6.20
   6   2   7  363.47   10.38
   6   2   8   50.79    4.23
   6   2   9   26.89    3.93
   6   2  10  216.22    8.66
   6   2  11   40.85    4.28
   6   2  12   39.02    4.43
   6   2  13  279.88   10.88
   6   2  14   -0.52    2.73
   6   2  15  246.68   11.07
   6   2  16   -0.38    3.30
   6   2  17   58.27    6.17
   6   3   0    2.93    1.83
   6   3   1  604.19   12.35
   6   3   2  140.61    6.12
   6   3   3  522.01   12.04
   6   3   4   86.24    5.27
   6   3   5   22.58    3.17
   6   3   6  206.11    7.94
   6   3   7  145.09    6.79
   6   3   8    6.66    2.62
   6   3   9  300.92   10.37
   6   3  10    8.25    3.08
   6   3  11  320.02   11.14
   6   3  12   53.18    4.99
   6   3  13   65.37    5.85
   6   3  14   70.88    6.20
   6   3  15   10.29    3.43
   6   3  16   20.76    4.40
   6   4   0  142.33    6.34
   6   4   1  123.70    6.06
   6   4   2   72.67    4.86
   6   4   3  403.88   10.86
   6   4   4   14.75    2.97
   6   4   5  926.42   18.45
   6   4   6   60.68    4.98
   6   4   7  166.41    7.67
   6   4   8   96.61    6.11
   6   4   9  125.18    6.92
   6   4  10   76.46    6.06
   6   4  11   60.54    5.24
   6   4  12   18.05    3.93
   6   4  13  144.36    8.32
   6   4  14    5.74    3.75
   6   4  15  146.01    8.92
   6   5   0   -0.03    2.23
   6   5   1  262.35    8.98
   6   5   2   85.64    5.29
   6   5   3  107.29    6.14
   6   5   4  155.12    7.10
   6   5   5   33.46    4.11
   6   5   6  104.02    6.28
   6   5   7  317.69   11.13
   6   5   8    8.03    3.72
   6   5   9  554.96   15.79
   6   5  10   12.72    3.34
   6   5  11  284.36   11.55
   6   5  12    7.54    3.23
   6   5  13   51.66    5.82
   6   5  14   30.46    5.13
   6   6   0  176.52    7.72
   6   6   1   34.18    4.17
   6   6   2   46.66    4.56
   6   6   3  371.08   11.56
   6   6   4    8.68    3.05
   6   6   5  441.40   13.33
   6   6   6    8.22    3.00
   6   6   7  184.89    8.93
   6   6   8   46.45    5.19
   6   6   9   55.23    5.38
   6   6  10   22.95    4.00
   6   6  11   44.18    5.40
   6   6  12   19.56    3.95
   6   6  13  106.27    7.89
   6   7   0    4.44    3.20
   6   7   1  727.20   16.70
   6   7   2    6.51    3.07
   6   7   3  131.54    7.60
   6   7   4   26.68    4.20
   6   7   5   22.43    3.89
   6   7   6   26.93    4.27
   6   7   7   95.37    6.92
   6   7   8   -0.75    3.36
   6   7   9  119.67    8.01
   6   7  10   -0.40    3.56
   6   7  11  158.26    9.32
   6   8   0   53.88    5.61
   6   8   1    4.07    3.25
   6   8   2   15.87    3.79
   6   8   3  127.30    7.49
   6   8   4    1.12    3.02
   6   8   5  173.86    9.40
   6   8   6    0.00    3.14
   6   8   7   83.99    6.94
   6   8   8   51.11    5.79
   6   9   0   -9.54    3.98
   6   9   1  169.60    9.64
   6   9   2    3.64    3.76
   7   0   0 1360.09   21.21
   7   0   1   19.97    3.09
   7   0   2  908.89   16.49
   7   0   3   50.13    4.06
   7   0   4  405.27   10.86
   7   0   5   33.12    3.91
   7   0   6   21.71    3.46
   7   0   7   26.44    3.63
   7   0   8  211.89    8.59
   7   0   9  111.21    6.59
   7   0  10  345.70   11.42
   7   0  11   55.34    5.15
   7   0  12   95.19    6.77
   7   0  13    2.72    3.00
   7   0  14    0.38    3.01
   7   0  15   21.42    4.21
   7   0  16   44.72    5.38
   7   1   0    0.67    2.04
   7   1   1   36.40    3.49
   7   1   2  247.84    8.22
   7   1   3   36.70    3.73
   7   1   4  927.35   17.14
   7   1   5    6.16    2.54
   7   1   6  685.47   14.95
   7   1   7  102.27    6.22
   7   1   8   53.05    4.95
   7   1   9   84.54    5.76
   7   1  10   19.77    3.68
   7   1  11   68.85    5.49
   7   1  12  291.54   11.17
   7   1  13    5.98    3.09
   7   1  14  211.88   10.40
   7   1  15    3.59    3.43
   7   1  16  104.24    7.76
   7   2   0  708.08   14.26
   7   2   1    6.22    2.77
   7   2   2  265.33    8.72
   7   2   3    7.01    2.42
   7   2   4   51.85    4.39
   7   2   5   83.58    5.61
   7   2   6  241.89    8.90
   7   2   7   29.96    4.17
   7   2   8  267.74    9.69
   7   2   9   19.97    3.71
   7   2  10  453.87   13.55
   7   2  11    7.12    3.21
   7   2  12  212.76   10.05
   7   2  13   26.43    4.46
   7   2  14   12.38    3.88
   7   2  15   25.94    4.51
   7   3   0   -3.69    2.30
   7   3   1   89.94    5.48
   7   3   2  196.00    7.79
   7   3   3   62.67    4.65
   7   3   4  533.29   13.40
   7   3   5   16.21    3.38
   7   3   6  371.94   11.87
   7   3   7   29.94    4.14
   7   3   8   82.34    5.82
   7   3   9   38.00    4.65
   7   3  10    8.45    3.20
   7   3  11   77.18    6.04
   7   3  12   97.50    7.00
   7   3  13    2.28    3.55
   7   3  14  196.78   10.01
   7   3  15    1.67    3.63
   7   4   0  442.93   11.81
   7   4   1    6.35    2.66
   7   4   2  378.49   11.30
   7   4   3   30.63    3.90
   7   4   4   52.23    5.05
   7   4   5   83.52    5.86
   7   4   6   56.64    5.19
   7   4   7   27.07    3.87
   7   4   8  170.90    8.27
   7   4   9    4.54    2.81
   7   4  10  248.53   10.60
   7   4  11   15.93    3.81
   7   4  12   91.36    7.00
   7   4  13   26.37    4.13
   7   4  14    8.37    3.56
   7   5   0   -1.06    2.36
   7   5   1  100.31    6.34
   7   5   2  167.46    8.00
   7   5   3   52.79    4.93
   7   5   4  282.43   10.55
   7   5   5    5.03    2.94
   7   5   6  401.20   13.22
   7   5   7    0.41    3.16
   7   5   8   93.86    6.73
   7   5   9    7.21    3.52
   7   5  10    6.16    3.19
   7   5  11   31.59    5.09
   7   5  12   51.15    6.00
   7   6   0  216.74    9.10
   7   6   1   22.47    4.10
   7   6   2  298.91   11.12
   7   6   3   26.10    4.16
   7   6   4   18.10    3.84
   7   6   5   29.06    4.45
   7   6   6   58.30    5.59
   7   6   7   14.35    3.99
   7   6   8  131.26    8.13
   7   6   9    1.18    3.76
   7   6  10  204.16   10.52
   7   6  11   -2.09    3.30
   7   7   0   -4.73    3.00
   7   7   1   10.46    3.82
   7   7   2  148.10    8.23
   7   7   3   22.59    4.05
   7   7   4  112.45    7.31
   7   7   5   10.78    3.70
   7   7   6  183.70    9.54
   7   7   7    6.85    3.51
   7   7   8   26.47    4.64
   7   8   0  123.95    8.30
   7   8   1   27.14    4.53
   7   8   2  106.36    7.66
   7   8   3   21.84    4.25
   7   8   4    7.00    4.04
   8   0   0  353.09   10.40
   8   0   1   29.17    3.80
   8   0   2  288.91    9.63
   8   0   3   79.64    5.50
   8   0   4   63.37    4.95
   8   0   5   45.68    4.41
   8   0   6  403.92   12.05
   8   0   7    2.94    2.85
   8   0   8   67.47    5.46
   8   0   9   -1.38    3.33
   8   0  10  453.61   14.36
   8   0  11    5.50    3.46
   8   0  12  118.65    7.94
   8   0  13   69.98    6.49
   8   0  14    9.16    3.54
   8   1   0    4.35    2.25
   8   1   1  160.72    7.00
   8   1   2  142.76    6.76
   8   1   3   16.41    3.05
   8   1   4  297.64   10.11
   8   1   5    6.85    3.06
   8   1   6  417.26   12.55
   8   1   7  207.75    9.22
   8   1   8  125.43    7.27
   8   1   9  127.38    7.38
   8   1  10   11.24    3.14
   8   1  11   51.00    5.31
   8   1  12   41.74    5.11
   8   1  13   22.02    4.25
   8   1  14  138.23    9.11
   8   2   0  318.50   10.24
   8   2   1    8.64    2.81
   8   2   2  445.29   12.09
   8   2   3   64.26    4.98
   8   2   4  105.53    6.28
   8   2   5  138.28    7.17
   8   2   6   89.23    5.96
   8   2   7   49.61    5.15
   8   2   8   80.37    5.97
   8   2   9    2.01    2.84
   8   2  10  244.62   10.55
   8   2  11   29.96    4.69
   8   2  12   80.14    6.74
   8   2  13   43.27    5.33
   8   3   0    0.90    2.61
   8   3   1  182.69    8.03
   8   3   2   97.55    5.99
   8   3   3   27.39    4.05
   8   3   4  175.54    8.13
   8   3   5   13.44    3.31
   8   3   6  294.72   11.27
   8   3   7   44.25    4.96
   8   3   8   39.01    4.97
   8   3   9  100.52    6.76
   8   3  10   12.07    3.93
   8   3  11   38.43    5.14
   8   3  12   50.11    5.76
   8   3  13    3.79    4.13
   8   4   0  296.33   10.59
   8   4   1    9.59    2.94
   8   4   2  206.01    9.02
   8   4   3   74.53    5.82
   8   4   4   20.43    3.57
   8   4   5  100.54    6.72
   8   4   6    6.57    3.10
   8   4   7   26.60    4.25
   8   4   8  111.59    7.78
   8   4   9    7.20    3.72
   8   4  10  115.69    7.52
   8   4  11   30.10    4.97
   8   4  12   83.66    7.34
   8   5   0   -0.68    2.83
   8   5   1   74.21    5.91
   8   5   2   61.98    5.94
   8   5   3    7.79    3.74
   8   5   4  171.23    9.18
   8   5   5   22.15    4.16
   8   5   6  121.47    7.96
   8   5   7   32.35    4.74
   8   5   8   14.86    3.91
   8   5   9   42.28    5.23
   8   5  10    0.83    3.54
   8   6   0  370.68   13.13
   8   6   1   25.90    4.11
   8   6   2  103.12    7.32
   8   6   3   56.13    5.87
   8   6   4   58.79    5.84
   8   6   5   39.30    4.82
   8   6   6    8.81    3.37
   8   6   7   13.10    3.86
   8   6   8   72.22    6.75
   8   7   0    3.18    3.05
   8   7   1   16.47    3.93
   8   7   2   35.07    5.40
   8   7   3   35.30    4.92
   8   7   4  204.56   10.38
   9   0   0    7.81    2.90
   9   0   1   12.59    3.27
   9   0   2   -1.19    2.38
   9   0   3  161.04    7.89
   9   0   4    2.54    2.70
   9   0   5  542.19   15.17
   9   0   6    2.40    2.95
   9   0   7  207.94    9.77
   9   0   8   -3.32    2.88
   9   0   9   32.11    4.72
   9   0  10    5.15    3.76
   9   0  11   26.25    5.17
   9   1   0    0.62    2.42
   9   1   1  303.40   10.55
   9   1   2   -7.13    2.60
   9   1   3   64.42    5.26
   9   1   4   55.11    5.46
   9   1   5   52.11    5.30
   9   1   6    2.89    3.23
   9   1   7  178.79    9.30
   9   1   8    7.98    3.65
   9   1   9  243.98   11.15
   9   1  10    7.57    3.66
   9   1  11  183.18    9.96
   9   2   0   28.33    3.66
   9   2   1   27.81    4.09
   9   2   2   19.18    4.00
   9   2   3  205.51    9.24
   9   2   4   22.52    4.21
   9   2   5  266.67   10.65
   9   2   6   -1.30    3.09
   9   2   7   62.24    5.95
   9   2   8    3.43    3.69
   9   2   9   29.07    4.68
   9   2  10    3.25    3.21
   9   2  11   11.78    4.28
   9   3   0    6.99    2.86
   9   3   1  237.02    9.76
   9   3   2   15.06    3.57
   9   3   3   65.57    5.99
   9   3   4   26.17    4.57
   9   3   5    7.67    3.45
   9   3   6   21.76    4.16
   9   3   7   85.55    6.97
   9   3   8    1.97    3.62
   9   3   9   99.02    7.67
   9   3  10    1.67    3.73
   9   4   0    8.22    3.49
   9   4   1   17.08    3.90
   9   4   2    1.81    2.72
   9   4   3  102.92    7.28
   9   4   4    7.97    3.19
   9   4   5  157.65    8.90
   9   4   6   16.51    4.25
   9   4   7   51.87    5.78
   9   4   8   10.31    3.92
   9   5   1  138.98    8.22
   9   5   2   13.42    3.75
   9   5   3   80.40    6.86
   9   5   4    1.61    3.39
   9   5   5   -7.78    3.27
   9   5   6   28.33    4.31
   9   6   0    2.88    3.50
   9   6   1   26.31    4.84
  10   0   0  114.42    7.62
  10   0   1   21.97    3.85
  10   0   2   11.20    3.71
  10   0   3  144.59    8.29
  10   0   4    6.63    3.68
  10   0   5   79.73    6.62
  10   0   6   -9.80    2.66
  10   0   7   44.17    5.49
  10   0   8   39.43    5.47
  10   1   0    6.21    2.76
  10   1   1   82.82    6.34
  10   1   2   20.60    4.19
  10   1   3   49.48    5.95
  10   1   4   80.36    6.62
  10   1   5    5.00    3.81
  10   1   6   54.00    5.94
  10   1   7   42.66    5.60
  10   2   0   98.21    6.64
  10   2   1    6.51    3.33
  10   2   2   18.09    3.73
  10   2   3   65.71    5.84
  10   2   4   -2.71    3.10
  10   2   5  140.64    8.86
  10   2   6   12.72    4.22
  10   2   7   76.21    6.82
  10   3   0    2.26    2.94
  10   3   1   71.93    6.29
  10   3   2   26.53    4.69
  10   3   3   16.75    4.26
  10   3   4   73.56    6.41
  10   3   5   -3.35    3.35
  10   4   0   87.20    7.38
  10   4   1   23.69    4.01
  10   4   2   41.21    5.55
;
_shelx_hkl_checksum     59329
_shelx_res_file
;
TITL  AGHL1  DCI-AG   STADI4  -50DEGC  PCA21  (C,A,B)
    G:\AgHL1_struc\mulabs\AgHL1.res
    created by SHELXL-2016/6 at 13:57:08 on 10-Mar-2017
CELL  0.71073 17.52200  8.95590  8.98600 90.00000 90.00000 90.00000
ZERR 4  0.00300  0.00180  0.00130  0.00000  0.00000  0.00000
LATT -1
SYMM -X, -Y, Z+ 0.50000
SYMM -X+ 0.50000, Y, Z+ 0.50000
SYMM X+ 0.50000, -Y, Z
SFAC C H N O AG
UNIT 44 40 20 16 4
TEMP -50
L.S. 10
FMAP 2
PLAN 10
BOND $H
OMIT 0 1 0
OMIT 1 1 0
DFIX 0.87 .02 N3 H3N
HTAB
EQIV $5 -X+1/2, Y, Z+1/2
HTAB N3 O1_$5
EQIV $2 X+1/2, -Y, Z
HTAB C2 O13_$2
EQIV $6 X+1/2, -Y, Z+1
HTAB C3 O12_$6
CONF
ACTA
WGHT    0.087200    0.889000
FVAR       0.49727
AG1   5    0.051368    0.364555    0.691869    11.00000    0.03524    0.04726 =
         0.03805    0.00553   -0.00339   -0.00435
N1    3    0.380977   -0.024172    0.986260    11.00000    0.04849    0.03934 =
         0.02336    0.00106    0.00255    0.00557
N2    3    0.483562   -0.192826    0.815436    11.00000    0.03604    0.03687 =
         0.02845   -0.00114   -0.00409    0.00571
N3    3    0.269757    0.132933    0.849834    11.00000    0.04344    0.07251 =
         0.02726    0.01041    0.00438    0.02055
H3N   2    0.279121    0.130709    0.944702    11.00000    0.08043
N4    3    0.173049    0.440835    0.658323    11.00000    0.03676    0.04588 =
         0.05086    0.00998   -0.00368    0.00090
O1    4    0.312385    0.064156    0.623370    11.00000    0.04671    0.07449 =
         0.02354    0.00628    0.00129    0.01690
C1    1    0.377477   -0.030143    0.835172    11.00000    0.03086    0.03899 =
         0.02666    0.00262    0.00035    0.00248
C2    1    0.427131   -0.114254    0.751758    11.00000    0.03671    0.03617 =
         0.02786   -0.00130   -0.00566   -0.00013
AFIX  43
H2    2    0.421457   -0.116833    0.647769    11.00000   -1.20000
AFIX   0
C3    1    0.489426   -0.181843    0.964042    11.00000    0.04696    0.04153 =
         0.02851    0.00624   -0.00273   -0.00431
AFIX  43
H3    2    0.529260   -0.232096    1.013043    11.00000   -1.20000
AFIX   0
C4    1    0.437998   -0.097916    1.047306    11.00000    0.04316    0.04655 =
         0.02359    0.00048   -0.00264    0.00201
AFIX  43
H4    2    0.444189   -0.093686    1.151129    11.00000   -1.20000
AFIX   0
C5    1    0.316274    0.059325    0.761338    11.00000    0.03972    0.04336 =
         0.03435    0.00748    0.00126    0.00342
C6    1    0.207139    0.220306    0.791718    11.00000    0.03304    0.06054 =
         0.03882    0.00595    0.00389    0.01059
AFIX  23
H6B   2    0.171943    0.242975    0.873408    11.00000   -1.20000
H6A   2    0.179317    0.159729    0.718878    11.00000   -1.20000
AFIX   0
C7    1    0.230381    0.364102    0.718990    11.00000    0.03628    0.04880 =
         0.03539   -0.00353   -0.00100   -0.00023
C8    1    0.305317    0.414891    0.705638    11.00000    0.03642    0.05724 =
         0.07685   -0.01128    0.00058    0.00496
AFIX  43
H8    2    0.345961    0.359520    0.745841    11.00000   -1.20000
AFIX   0
C9    1    0.318675    0.546305    0.633244    11.00000    0.03883    0.06678 =
         0.11535   -0.01547    0.00422   -0.00732
AFIX  43
H9    2    0.368904    0.582281    0.625229    11.00000   -1.20000
AFIX   0
C10   1    0.260676    0.625563    0.572841    11.00000    0.07904    0.05503 =
         0.12467    0.02869    0.01399   -0.01619
AFIX  43
H10   2    0.269429    0.716443    0.523370    11.00000   -1.20000
AFIX   0
C11   1    0.188086    0.567240    0.586976    11.00000    0.05082    0.05265 =
         0.09806    0.03089    0.00517    0.00148
AFIX  43
H11   2    0.147229    0.619736    0.543869    11.00000   -1.20000
AFIX   0
N10   3   -0.005827    0.349764    0.374000    11.00000    0.03995    0.04773 =
         0.02937    0.00164   -0.00114    0.00914
O11   4   -0.003864    0.461028    0.454328    11.00000    0.10615    0.06123 =
         0.04792   -0.02122   -0.02393    0.02460
O12   4   -0.011153    0.369079    0.236864    11.00000    0.13529    0.06398 =
         0.02229   -0.00370   -0.01163    0.00525
O13   4   -0.002808    0.224735    0.425412    11.00000    0.14735    0.04631 =
         0.06151    0.01057   -0.00786    0.01203
HKLF 4 1 0 0 1 1 0 0 0 1 0
REM   AGHL1  DCI-AG   STADI4  -50DEGC  PCA21  (C,A,B)
REM R1 =  0.0465 for    2384 Fo > 4sig(Fo)  and  0.0523 for all    2628 data
REM    194 parameters refined using      2 restraints
END
WGHT      0.0872      0.8890
REM Instructions for potential hydrogen bonds
HTAB N3 O1_$5
HTAB C2 O13_$2
HTAB C3 O12_$6
REM Highest difference peak  1.036,  deepest hole -1.561,  1-sigma level  0.142
Q1    1   0.0489  0.4781  0.7437  11.00000  0.05    1.04
Q2    1   0.0500  0.4809  0.6468  11.00000  0.05    1.03
Q3    1   0.0538  0.2562  0.6536  11.00000  0.05    1.01
Q4    1   0.0501  0.2544  0.7313  11.00000  0.05    1.00
Q5    1   0.0025  0.4093  0.6725  11.00000  0.05    0.53
Q6    1  -0.0025  0.4121  0.7831  11.00000  0.05    0.53
Q7    1   0.0113  0.5733  0.3935  11.00000  0.05    0.46
Q8    1   0.4959 -0.3037  0.7922  11.00000  0.05    0.43
Q9    1  -0.0575  0.3891  0.2963  11.00000  0.05    0.39
Q10   1   0.0477  0.4168  0.4142  11.00000  0.05    0.38
;
_shelx_res_checksum     38829
data_Global
_journal_date_recd_electronic     2017-03-09
_journal_date_accepted     2017-03-10
_journal_name_full     'Acta Crystallographica, Section E'
_journal_year     2017
_journal_volume     73
_journal_issue      4
_journal_page_first     535
_journal_page_last     538
_journal_paper_category     GM
_journal_paper_doi     10.1107/S2056989017003930
_journal_coeditor_code     ZL2699
_publ_contact_author_name     'Helen Stoeckli-Evans'
_publ_contact_author_address
;
Institute of Physics
University of Neuch\^atel
rue Emile-Argand11
CH-2000 Neuch\^atel
Switzerland
;
_publ_contact_author_email     'helen.stoeckli-evans@unine.ch'
_publ_contact_author_fax     '+41327182511'
_publ_contact_author_phone     '+41327182426'
_publ_section_title
;
The silver(I) nitrate complex of the ligand
<i>N</i>-(pyridin-2-ylmethyl)pyrazine-2-carboxamide: a metal--organic
framework (MOF) structure
;
_publ_section_title_footnote     .
loop_
    _publ_author_name
    _publ_author_footnote
    _publ_author_address
    'Cati, Dilovan S.' .
;
Debiopharm International S.A.,
Chemin Messidor 5-7,
CP 5911, CH-1002 Lausanne,
 Switzerland
;
    'Stoeckli-Evans, Helen' .
;
Institute of Physics
University of Neuch\^atel
rue Emile-Argand 11
CH-2000 Neuch\^atel
Switzerland
;
_publ_section_synopsis
;
The reaction of silver(I) nitrate with the mono-substituted pyrazine
carboxamide ligand, <i>N</i>-(pyridin-2-ylmethyl)pyrazine-2-carboxamide, led
to the formation of a metal-organic framework (MOF) structure.
;
