# Supplementary material for: The silver(I) nitrate complex of the ligand N-(pyridin-2-ylmeth­yl)pyrazine-2-carboxamide: a metal–organic framework (MOF) structure
Source: Acta Crystallogr E Crystallogr Commun. 2017 Mar 21;73(Pt 4):535–8. doi: 10.1107/S2056989017003930 (PMC5382616; doi:10.1107/S2056989017003930)
Supplement: Supplementary file 2 [file e-73-00535-Isup2.hkl]

data_I                                                                          
_shelx_title '  AGHL1  DCI-AG   STADI4  -50DEGC  PCA21  (C,A,B)'                
_shelx_refln_list_code          4                                               
_shelx_F_calc_maximum      201.93                                               
_exptl_crystal_F_000       760.00                                               
_reflns_d_resolution_high  0.8258                                               
                                                                                
loop_                                                                           
 _space_group_symop_operation_xyz                                               
 'x, y, z'                                                                      
 '-x, -y, z+1/2'                                                                
 '-x+1/2, y, z+1/2'                                                             
 'x+1/2, -y, z'                                                                 
                                                                                
_cell_length_a    17.5220                                                       
_cell_length_b     8.9559                                                       
_cell_length_c     8.9860                                                       
_cell_angle_alpha  90.000                                                       
_cell_angle_beta   90.000                                                       
_cell_angle_gamma  90.000                                                       
                                                                                
_shelx_F_squared_multiplier     1.000                                           
                                                                                
loop_                                                                           
 _refln_index_h                                                                 
 _refln_index_k                                                                 
 _refln_index_l                                                                 
 _refln_F_squared_calc                                                          
 _refln_F_squared_meas                                                          
 _refln_F_squared_sigma                                                         
 _refln_observed_status                                                         
   0   0 -10        368.04        358.87        26.45 o                         
   2   0 -10        453.31        509.88        30.65 o                         
   4   0 -10          9.83         10.31        12.54 o                         
   6   0 -10        126.03         79.71        18.24 o                         
   8   0 -10        498.10        484.24        31.75 o                         
   0   1 -10        694.81        684.83        35.02 o                         
   1   1 -10         67.69         39.23        14.80 o                         
   2   1 -10        188.84        198.77        21.39 o                         
   3   1 -10        660.87        538.55        32.55 o                         
   4   1 -10         24.06         35.87        15.25 o                         
   5   1 -10        710.83        636.09        35.18 o                         
   6   1 -10        204.95        222.22        22.28 o                         
   7   1 -10        382.62        286.60        28.59 o                         
   8   1 -10        489.99        449.95        32.60 o                         
   0   2 -10         90.55         59.85        16.62 o                         
   1   2 -10        123.15         85.41        18.89 o                         
   2   2 -10          5.24         19.57        12.82 o                         
   3   2 -10        402.33        395.47        28.59 o                         
   4   2 -10          7.62        -13.26        13.26 o                         
   5   2 -10        773.98        691.01        37.49 o                         
   6   2 -10          5.56         -4.81        12.50 o                         
   7   2 -10        417.14        404.25        30.45 o                         
   0   3 -10        786.14        734.24        38.46 o                         
   1   3 -10          8.83          6.23        12.90 o                         
   2   3 -10        490.33        512.71        32.51 o                         
   3   3 -10        479.73        427.38        30.69 o                         
   4   3 -10         48.36         30.37        17.59 o                         
   5   3 -10        402.88        410.52        29.85 o                         
   0   4 -10        322.40        316.81        27.22 o                         
   1   4 -10          5.98         -6.51        13.18 o                         
   2   4 -10        483.20        501.10        32.92 o                         
   2   0  -9       1461.87       1341.38        45.33 o                         
   4   0  -9        903.87        879.51        36.88 o                         
   6   0  -9       1535.83       1401.72        47.40 o                         
   8   0  -9         97.91         80.15        16.62 o                         
  10   0  -9         43.57          7.64        13.22 o                         
   1   1  -9       1197.68       1103.91        41.21 o                         
   2   1  -9         28.64         33.00        13.18 o                         
   3   1  -9        351.14        339.74        24.95 o                         
   4   1  -9        875.18        829.32        36.88 o                         
   5   1  -9         73.50         66.77        15.17 o                         
   6   1  -9        372.05        319.48        24.43 o                         
   7   1  -9        349.22        303.23        25.11 o                         
   8   1  -9        199.09        174.30        20.62 o                         
   9   1  -9        384.26        387.42        28.43 o                         
  10   1  -9         44.28         60.26        15.61 o                         
  11   1  -9        468.87        513.28        32.07 o                         
   1   2  -9       2349.34       2133.70        58.15 o                         
   2   2  -9          5.29        -11.57        11.57 o                         
   3   2  -9       1529.75       1464.44        48.33 o                         
   4   2  -9         60.05         31.34        15.61 o                         
   5   2  -9         23.08        -11.77        11.77 o                         
   6   2  -9         55.68         51.93        14.44 o                         
   7   2  -9        174.80        167.06        20.06 o                         
   8   2  -9          0.25        -12.74        12.74 o                         
   9   2  -9        755.27        682.92        35.71 o                         
  10   2  -9          9.43         31.71        15.37 o                         
  11   2  -9        563.46        534.22        34.50 o                         
   1   3  -9        583.00        588.90        32.55 o                         
   2   3  -9        395.47        380.27        26.37 o                         
   3   3  -9        286.83        255.55        22.57 o                         
   4   3  -9        794.60        773.19        37.04 o                         
   5   3  -9         79.57         83.96        15.69 o                         
   6   3  -9        421.05        422.40        28.83 o                         
   7   3  -9         61.00         49.26        15.08 o                         
   8   3  -9        235.50        242.52        23.42 o                         
   9   3  -9        207.74        196.22        22.20 o                         
  10   3  -9         31.04          4.93        14.19 o                         
   1   4  -9        117.99        108.26        18.08 o                         
   2   4  -9        327.42        332.75        26.17 o                         
   3   4  -9         23.07         28.96        13.10 o                         
   4   4  -9       1065.70       1097.16        43.88 o                         
   5   4  -9         49.28         58.52        16.22 o                         
   6   4  -9        864.36        888.04        40.20 o                         
   7   4  -9         24.79         23.50        14.56 o                         
   8   4  -9        166.69        175.39        21.92 o                         
   9   4  -9        124.44        140.77        20.22 o                         
   1   5  -9        774.37        740.27        37.57 o                         
   2   5  -9         50.55         71.94        15.33 o                         
   3   5  -9        281.82        334.24        26.12 o                         
   4   5  -9        170.16        203.98        22.53 o                         
   5   5  -9         65.65         25.56        16.30 o                         
   6   5  -9         78.30        110.73        18.08 o                         
   1   6  -9        666.67        582.83        36.60 o                         
   2   6  -9         34.38          9.91        17.51 o                         
   0   0  -8       2709.15       2481.29        55.89 o                         
   2   0  -8       2575.98       2383.83        54.88 o                         
   4   0  -8        642.62        650.05        29.20 o                         
   6   0  -8        403.43        388.92        24.75 o                         
   8   0  -8       1255.39       1158.63        41.21 o                         
  10   0  -8       1897.48       1832.25        54.27 o                         
  12   0  -8        837.23        856.58        40.32 o                         
  14   0  -8          9.38         40.24        15.45 o                         
   0   1  -8       2009.16       1936.92        49.50 o                         
   1   1  -8        116.71         99.08        15.29 o                         
   2   1  -8        331.62        338.25        22.24 o                         
   3   1  -8       1206.36       1164.78        38.62 o                         
   4   1  -8        240.12        261.01        20.62 o                         
   5   1  -8       1541.55       1597.09        45.98 o                         
   6   1  -8        140.94         90.22        16.30 o                         
   7   1  -8        526.79        508.62        28.71 o                         
   8   1  -8       1229.34       1244.04        42.91 o                         
   9   1  -8         27.56         44.08        14.03 o                         
  10   1  -8        466.59        442.63        28.31 o                         
  11   1  -8        196.88        173.90        20.71 o                         
  12   1  -8        280.82        306.82        25.88 o                         
  13   1  -8        591.64        613.77        35.67 o                         
  14   1  -8         66.64         70.08        18.76 o                         
   0   2  -8        395.79        360.81        23.05 o                         
   1   2  -8        565.30        539.36        27.54 o                         
   2   2  -8          8.63         12.82        10.19 o                         
   3   2  -8       1530.84       1464.12        43.88 o                         
   4   2  -8         16.48        -11.77        11.77 o                         
   5   2  -8       2285.39       2197.07        55.65 o                         
   6   2  -8          7.66          1.70        12.46 o                         
   7   2  -8       2125.62       2134.43        56.21 o                         
   8   2  -8         97.89         71.78        16.18 o                         
   9   2  -8        139.42        124.23        17.87 o                         
  10   2  -8         17.27         65.43        13.35 o                         
  11   2  -8         86.45         85.65        16.10 o                         
  12   2  -8         86.87        132.69        18.32 o                         
  13   2  -8        440.35        438.01        31.67 o                         
   0   3  -8        538.40        510.16        27.38 o                         
   1   3  -8         18.07         -1.17        10.60 o                         
   2   3  -8        300.04        335.05        22.77 o                         
   3   3  -8        762.04        769.02        33.57 o                         
   4   3  -8         32.31         59.97        13.18 o                         
   5   3  -8       1079.27       1052.59        39.51 o                         
   6   3  -8        897.75        927.83        37.37 o                         
   7   3  -8        202.78        246.69        21.55 o                         
   8   3  -8       1270.52       1108.93        42.22 o                         
   9   3  -8        131.92        151.29        19.82 o                         
  10   3  -8       1559.18       1573.80        52.65 o                         
  11   3  -8         34.55         27.22        15.57 o                         
  12   3  -8        500.71        529.98        33.53 o                         
  13   3  -8        163.15        173.77        22.20 o                         
   0   4  -8        952.70        865.92        37.08 o                         
   1   4  -8         13.67          8.90        12.01 o                         
   2   4  -8        435.67        496.41        28.63 o                         
   3   4  -8        219.38        161.84        18.76 o                         
   4   4  -8        338.48        324.94        23.66 o                         
   5   4  -8        284.33        302.34        22.53 o                         
   6   4  -8        446.34        367.57        26.08 o                         
   7   4  -8         45.68         56.66        14.48 o                         
   8   4  -8       1047.24        990.92        42.95 o                         
   9   4  -8        125.27        199.37        21.43 o                         
  10   4  -8       1254.45       1275.18        48.89 o                         
  11   4  -8          2.79        -14.28        14.28 o                         
  12   4  -8        624.12        631.20        37.21 o                         
   0   5  -8        706.51        659.51        33.65 o                         
   1   5  -8        347.23        325.91        25.96 o                         
   2   5  -8        261.02        273.22        23.74 o                         
   3   5  -8        832.54        810.84        36.72 o                         
   4   5  -8         73.18         74.33        16.58 o                         
   5   5  -8        943.43       1062.02        42.38 o                         
   6   5  -8          4.32         17.59        13.39 o                         
   7   5  -8        809.67        778.20        38.98 o                         
   8   5  -8        146.80        122.70        22.24 o                         
   9   5  -8         10.21          3.15        13.59 o                         
  10   5  -8         92.11         53.91        18.00 o                         
   0   6  -8        197.57        232.13        21.11 o                         
   1   6  -8         34.16         42.06        14.03 o                         
   2   6  -8         57.19         47.23        14.36 o                         
   3   6  -8        502.67        491.07        31.54 o                         
   4   6  -8          1.66         -9.14        15.53 o                         
   5   6  -8        715.88        728.74        38.05 o                         
   6   6  -8          6.21         15.89        14.96 o                         
   7   6  -8        286.95        286.77        26.37 o                         
   8   6  -8        191.68        232.62        23.70 o                         
   0   7  -8        608.89        661.98        36.32 o                         
   1   7  -8         74.59          4.81        15.77 o                         
   2   7  -8        479.33        466.24        31.87 o                         
   3   7  -8         88.32         51.32        19.21 o                         
   4   7  -8         40.45         69.07        17.07 o                         
   2   0  -7       2004.71       2003.44        46.06 o                         
   4   0  -7       3353.18       3306.04        60.86 o                         
   6   0  -7       4951.34       5000.80        79.67 o                         
   8   0  -7       1005.82       1025.70        36.19 o                         
  10   0  -7       1188.75       1083.69        39.11 o                         
  12   0  -7       1101.15       1075.44        41.05 o                         
  14   0  -7       1509.38       1482.97        52.05 o                         
  16   0  -7        793.68        745.00        41.13 o                         
   1   1  -7       3729.12       3708.87        64.14 o                         
   2   1  -7        661.93        674.96        27.26 o                         
   3   1  -7       1366.95       1361.28        38.22 o                         
   4   1  -7       2032.12       2070.41        47.88 o                         
   5   1  -7        390.79        380.83        22.81 o                         
   6   1  -7        340.48        354.34        21.84 o                         
   7   1  -7        128.52        120.72        16.01 o                         
   8   1  -7        375.92        439.88        24.83 o                         
   9   1  -7        943.04        878.50        35.26 o                         
  10   1  -7        486.65        564.19        28.51 o                         
  11   1  -7        597.96        559.05        30.94 o                         
  12   1  -7        370.15        310.95        23.78 o                         
  13   1  -7        284.46        278.11        23.46 o                         
  14   1  -7        331.34        277.83        25.40 o                         
  15   1  -7         47.14         81.93        17.51 o                         
  16   1  -7        454.77        458.28        32.47 o                         
   1   2  -7       3504.13       3502.66        62.93 o                         
   2   2  -7         25.00         24.14        12.29 o                         
   3   2  -7       1858.01       1901.77        46.22 o                         
   4   2  -7        197.96        206.65        17.31 o                         
   5   2  -7        208.04        216.04        17.59 o                         
   6   2  -7        226.19        222.63        19.25 o                         
   7   2  -7       2426.77       2345.85        55.00 o                         
   8   2  -7         47.97         58.60        13.47 o                         
   9   2  -7       2533.12       2502.44        59.21 o                         
  10   2  -7         60.38         29.16        16.54 o                         
  11   2  -7       2615.53       2778.53        66.28 o                         
  12   2  -7        126.03        145.71        18.00 o                         
  13   2  -7         37.65         52.33        14.15 o                         
  14   2  -7        122.80        139.68        19.57 o                         
  15   2  -7         73.95        108.95        18.81 o                         
   1   3  -7        589.63        543.40        26.65 o                         
   2   3  -7        445.66        407.48        23.13 o                         
   3   3  -7          4.83          8.90         9.62 o                         
   4   3  -7       1303.03       1363.22        41.05 o                         
   5   3  -7         26.26         36.03        11.04 o                         
   6   3  -7       2877.31       2867.01        61.96 o                         
   7   3  -7        211.71        214.09        20.06 o                         
   8   3  -7        441.31        443.84        26.65 o                         
   9   3  -7        524.92        553.19        29.00 o                         
  10   3  -7         23.65         12.70        13.83 o                         
  11   3  -7        395.74        402.47        27.01 o                         
  12   3  -7        378.25        333.48        25.84 o                         
  13   3  -7        418.51        430.82        28.96 o                         
  14   3  -7        375.25        360.29        28.19 o                         
  15   3  -7          1.13        -12.21        12.21 o                         
   1   4  -7        183.71        175.19        17.03 o                         
   2   4  -7       1650.54       1585.20        44.81 o                         
   3   4  -7        419.18        455.28        24.75 o                         
   4   4  -7       3052.48       3032.78        64.50 o                         
   5   4  -7         52.53         13.95        14.07 o                         
   6   4  -7       1211.35       1227.62        42.30 o                         
   7   4  -7        116.71        125.53        16.99 o                         
   8   4  -7        368.57        402.39        26.00 o                         
   9   4  -7         99.80        115.74        17.19 o                         
  10   4  -7         69.06         77.77        14.56 o                         
  11   4  -7         33.29         48.85        13.31 o                         
  12   4  -7        612.89        621.70        34.33 o                         
  13   4  -7        191.47        207.74        23.37 o                         
  14   4  -7       1025.28        977.58        45.46 o                         
   1   5  -7       1577.04       1524.46        46.59 o                         
   2   5  -7         16.26         -3.24        11.97 o                         
   3   5  -7       1840.63       1823.80        52.33 o                         
   4   5  -7        288.46        319.20        23.13 o                         
   5   5  -7         28.42         41.65        14.19 o                         
   6   5  -7        179.17        237.99        20.91 o                         
   7   5  -7        443.96        471.70        29.60 o                         
   8   5  -7         82.78        109.76        17.19 o                         
   9   5  -7        964.05        990.36        42.06 o                         
  10   5  -7          8.37          1.94        12.46 o                         
  11   5  -7        570.33        566.90        35.75 o                         
  12   5  -7        164.86        157.52        22.24 o                         
   1   6  -7       2943.78       2968.97        68.39 o                         
   2   6  -7          2.26        -12.29        13.10 o                         
   3   6  -7        560.31        599.05        31.30 o                         
   4   6  -7        108.03        132.93        17.59 o                         
   5   6  -7         57.81         37.81        14.19 o                         
   6   6  -7         92.39         58.11        16.34 o                         
   7   6  -7        341.01        329.51        26.93 o                         
   8   6  -7          8.35         24.47        13.59 o                         
   9   6  -7        440.16        451.93        31.46 o                         
  10   6  -7         15.91         19.61        14.03 o                         
  11   6  -7        464.89        497.22        33.73 o                         
   1   7  -7         49.17         40.32        13.71 o                         
   2   7  -7        557.52        558.65        32.47 o                         
   3   7  -7         69.01         33.04        15.53 o                         
   4   7  -7        431.96        387.83        29.80 o                         
   5   7  -7         24.57         12.58        15.41 o                         
   6   7  -7        683.42        703.39        38.78 o                         
   7   7  -7         21.94         31.38        14.36 o                         
   8   7  -7         89.74        108.30        20.34 o                         
   1   8  -7         55.08         72.23        16.42 o                         
   2   8  -7        127.85        150.00        19.86 o                         
   3   8  -7        100.39        117.12        20.38 o                         
   4   8  -7        712.12        749.89        42.02 o                         
   0   0  -6       4917.42       5045.93        73.04 o                         
   2   0  -6       3364.61       3341.14        56.01 o                         
   4   0  -6        612.95        585.66        24.14 o                         
   6   0  -6       2613.75       2620.24        51.24 o                         
   8   0  -6       1827.23       1729.45        43.64 o                         
  10   0  -6       5510.35       5519.00        88.44 o                         
  12   0  -6       1806.32       1887.62        51.24 o                         
  14   0  -6         86.42         95.32        17.15 o                         
  16   0  -6        150.63        187.20        20.46 o                         
   0   1  -6       4222.31       4312.13        66.08 o                         
   1   1  -6        575.04        595.65        23.29 o                         
   2   1  -6       1036.09       1015.87        29.89 o                         
   3   1  -6       2209.36       2275.20        45.46 o                         
   4   1  -6        267.84        321.06        18.24 o                         
   5   1  -6       4228.99       4422.65        66.85 o                         
   6   1  -6         50.87         56.01        11.32 o                         
   7   1  -6       1210.71       1285.49        37.49 o                         
   8   1  -6       3315.21       3267.99        61.87 o                         
   9   1  -6        382.99        394.22        23.21 o                         
  10   1  -6        968.71        892.89        33.69 o                         
  11   1  -6        464.23        433.32        25.28 o                         
  12   1  -6        466.98        470.00        27.46 o                         
  13   1  -6        728.86        764.70        34.17 o                         
  14   1  -6         61.98         44.24        14.76 o                         
  15   1  -6        634.90        659.23        33.85 o                         
  16   1  -6        129.85        126.34        19.37 o                         
  17   1  -6        283.43        296.88        27.05 o                         
   0   2  -6        247.03        218.91        15.89 o                         
   1   2  -6       1544.22       1646.15        38.82 o                         
   2   2  -6         27.63         17.83         9.02 o                         
   3   2  -6       3509.78       3472.33        58.88 o                         
   4   2  -6        251.99        264.04        16.94 o                         
   5   2  -6       3850.47       3915.52        63.53 o                         
   6   2  -6         24.38         40.20        10.60 o                         
   7   2  -6       4097.32       4367.69        70.41 o                         
   8   2  -6        342.14        378.45        22.40 o                         
   9   2  -6        113.21        101.63        14.32 o                         
  10   2  -6         25.95         35.26        12.21 o                         
  11   2  -6        306.20        342.66        22.69 o                         
  12   2  -6          3.11        -12.09        12.09 o                         
  13   2  -6       1533.75       1546.22        49.22 o                         
  14   2  -6         48.72         63.37        15.12 o                         
  15   2  -6       2050.23       2124.97        62.40 o                         
  16   2  -6         32.47         24.35        15.08 o                         
  17   2  -6        384.24        457.79        31.30 o                         
   0   3  -6       5742.27       5679.27        78.82 o                         
   1   3  -6        274.32        267.07        17.63 o                         
   2   3  -6       4733.23       4670.27        70.04 o                         
   3   3  -6        547.18        527.55        23.86 o                         
   4   3  -6       1665.14       1702.24        42.26 o                         
   5   3  -6       1873.23       1961.06        46.22 o                         
   6   3  -6        482.03        469.40        23.86 o                         
   7   3  -6        515.08        512.10        25.52 o                         
   8   3  -6        787.42        818.68        31.99 o                         
   9   3  -6         73.00         89.41        14.44 o                         
  10   3  -6       1067.07       1146.86        39.19 o                         
  11   3  -6        176.04        150.64        18.24 o                         
  12   3  -6        649.36        660.92        32.80 o                         
  13   3  -6        437.46        490.26        29.89 o                         
  14   3  -6          2.83         23.17        12.09 o                         
  15   3  -6        172.31        139.44        22.08 o                         
  16   3  -6        280.58        255.02        25.40 o                         
   0   4  -6       6836.83       7196.01        93.26 o                         
   1   4  -6        158.11        131.19        15.49 o                         
   2   4  -6       2500.53       2435.43        52.29 o                         
   3   4  -6        228.29        203.05        18.00 o                         
   4   4  -6       1408.11       1414.70        40.68 o                         
   5   4  -6        716.22        765.95        30.05 o                         
   6   4  -6        210.03        225.05        18.12 o                         
   7   4  -6        160.63        152.34        16.22 o                         
   8   4  -6       1271.80       1455.35        44.08 o                         
   9   4  -6         60.53         38.66        14.64 o                         
  10   4  -6       1508.25       1641.49        49.34 o                         
  11   4  -6        132.05        127.11        17.63 o                         
  12   4  -6        703.51        820.46        37.29 o                         
  13   4  -6        201.44        234.07        23.37 o                         
  14   4  -6          5.45         -7.56        14.48 o                         
  15   4  -6         34.90         47.68        16.70 o                         
   0   5  -6        567.68        587.00        27.46 o                         
   1   5  -6        803.29        862.24        32.35 o                         
   2   5  -6        345.67        337.88        21.47 o                         
   3   5  -6       1357.62       1368.11        41.69 o                         
   4   5  -6         65.30         74.65        13.91 o                         
   5   5  -6       2367.40       2394.46        58.19 o                         
   6   5  -6         52.78         40.40        12.05 o                         
   7   5  -6        831.93        924.11        37.04 o                         
   8   5  -6        286.28        314.67        23.09 o                         
   9   5  -6         63.99         52.90        14.80 o                         
  10   5  -6        296.42        357.42        25.48 o                         
  11   5  -6        141.53        163.66        20.42 o                         
  12   5  -6        142.71        190.27        21.64 o                         
  13   5  -6        762.21        854.80        41.33 o                         
  14   5  -6         62.80        115.42        18.28 o                         
   0   6  -6        743.82        759.80        33.00 o                         
   1   6  -6        103.49        103.00        14.84 o                         
   2   6  -6        207.67        238.76        19.90 o                         
   3   6  -6       1319.23       1437.55        46.22 o                         
   4   6  -6         15.27         20.06        12.33 o                         
   5   6  -6       1825.75       1881.19        54.92 o                         
   6   6  -6         21.06         42.30        12.94 o                         
   7   6  -6        682.41        839.92        37.04 o                         
   8   6  -6        189.88        183.12        20.38 o                         
   9   6  -6        214.28        226.10        23.01 o                         
  10   6  -6         58.47         14.52        15.29 o                         
  11   6  -6        161.11        149.43        22.53 o                         
  12   6  -6         59.64         57.18        17.67 o                         
  13   6  -6        448.31        497.91        34.09 o                         
   0   7  -6        794.25        800.08        35.99 o                         
   1   7  -6         99.44         95.40        17.07 o                         
   2   7  -6       1170.39       1366.78        46.91 o                         
   3   7  -6        117.51         76.84        18.28 o                         
   4   7  -6         71.42         96.98        16.99 o                         
   5   7  -6        104.50        154.20        18.52 o                         
   6   7  -6        231.77        228.25        23.13 o                         
   7   7  -6         61.03         21.76        17.55 o                         
   8   7  -6        600.75        645.84        35.83 o                         
   9   7  -6         18.55         30.41        13.91 o                         
  10   7  -6        833.69        964.55        44.69 o                         
  11   7  -6         12.29         -1.70        13.02 o                         
   0   8  -6       1294.79       1386.64        50.63 o                         
   1   8  -6         72.74        104.34        17.39 o                         
   2   8  -6        341.92        346.01        26.81 o                         
   3   8  -6        286.85        280.90        25.44 o                         
   4   8  -6        214.65        219.63        23.66 o                         
   5   8  -6        149.38        114.00        21.07 o                         
   6   8  -6         45.61         76.96        17.07 o                         
   7   8  -6         28.18         -5.01        14.88 o                         
   8   8  -6        303.79        271.12        27.01 o                         
   0   9  -6         25.21         18.48        15.17 o                         
   1   9  -6         88.38         93.86        19.45 o                         
   2   0  -5       6934.09       7682.06        91.84 o                         
   4   0  -5       9091.27       9457.70       104.46 o                         
   6   0  -5       5494.59       5961.95        77.61 o                         
   8   0  -5       2635.58       2809.31        52.94 o                         
  10   0  -5        494.22        528.76        24.67 o                         
  12   0  -5        967.39        988.50        36.40 o                         
  14   0  -5       1500.56       1710.41        50.15 o                         
  16   0  -5       1632.64       1801.56        56.21 o                         
  18   0  -5         14.34         32.07        14.24 o                         
   1   1  -5       2533.41       2677.43        45.66 o                         
   2   1  -5        464.71        449.54        18.12 o                         
   3   1  -5        635.69        749.37        23.37 o                         
   4   1  -5       4380.99       4455.94        60.78 o                         
   5   1  -5        624.92        686.32        23.70 o                         
   6   1  -5       2882.50       3042.53        51.28 o                         
   7   1  -5       2689.19       2808.90        50.67 o                         
   8   1  -5        665.34        652.19        25.80 o                         
   9   1  -5       5281.80       5143.15        76.27 o                         
  10   1  -5          9.56         -8.01         9.30 o                         
  11   1  -5       2263.84       2313.99        52.29 o                         
  12   1  -5       1636.87       1823.68        47.60 o                         
  13   1  -5        605.06        586.03        29.12 o                         
  14   1  -5        451.89        471.86        27.05 o                         
  15   1  -5         28.78         -4.53        13.02 o                         
  16   1  -5        758.95        788.48        36.92 o                         
  17   1  -5        451.75        498.88        32.51 o                         
  18   1  -5        204.64        214.05        23.29 o                         
   1   2  -5       9509.37      10512.84       106.60 o                         
   2   2  -5        154.28        186.80        13.67 o                         
   3   2  -5       3090.97       3469.83        52.86 o                         
   4   2  -5        620.13        711.88        24.43 o                         
   5   2  -5        296.09        348.20        17.59 o                         
   6   2  -5        266.78        295.34        17.35 o                         
   7   2  -5       2330.44       2614.83        50.15 o                         
   8   2  -5        198.55        203.22        16.46 o                         
   9   2  -5       3515.01       3863.40        66.20 o                         
  10   2  -5          2.05         14.96         8.82 o                         
  11   2  -5       3746.80       3980.63        71.54 o                         
  12   2  -5         23.11         29.16        11.81 o                         
  13   2  -5        437.73        418.16        26.12 o                         
  14   2  -5         75.79         59.85        14.88 o                         
  15   2  -5          4.54          7.28        12.90 o                         
  16   2  -5          0.97         41.41        12.74 o                         
  17   2  -5        510.37        588.33        33.77 o                         
  18   2  -5          3.55         11.24        13.63 o                         
   1   3  -5       3134.60       3360.64        54.60 o                         
   2   3  -5       3025.22       3031.85        51.80 o                         
   3   3  -5        601.24        643.58        23.90 o                         
   4   3  -5       3062.36       3262.53        54.60 o                         
   5   3  -5        446.53        479.51        21.72 o                         
   6   3  -5       3326.53       3525.43        60.46 o                         
   7   3  -5        754.78        765.38        28.67 o                         
   8   3  -5        300.93        371.57        21.19 o                         
   9   3  -5       1389.95       1560.37        42.22 o                         
  10   3  -5         20.42         26.17        11.04 o                         
  11   3  -5        530.76        634.40        29.08 o                         
  12   3  -5        906.12        958.17        36.28 o                         
  13   3  -5        263.65        305.89        23.05 o                         
  14   3  -5       1587.07       1579.58        51.68 o                         
  15   3  -5         18.81         11.16        13.10 o                         
  16   3  -5        845.22        907.82        41.82 o                         
  17   3  -5        137.41        160.19        22.24 o                         
   1   4  -5        598.16        640.83        24.87 o                         
   2   4  -5       1456.30       1465.33        37.49 o                         
   3   4  -5        117.60        120.59        13.18 o                         
   4   4  -5       4252.07       4433.49        70.21 o                         
   5   4  -5        630.94        683.81        27.46 o                         
   6   4  -5       4915.78       5408.84        82.46 o                         
   7   4  -5        409.89        500.09        24.18 o                         
   8   4  -5        821.99        955.13        34.29 o                         
   9   4  -5        162.99        190.23        18.32 o                         
  10   4  -5         72.49         84.28        13.79 o                         
  11   4  -5        243.01        259.87        20.46 o                         
  12   4  -5       1069.90       1116.13        41.90 o                         
  13   4  -5         23.60         43.96        13.87 o                         
  14   4  -5        905.11       1020.57        42.75 o                         
  15   4  -5         41.65         63.09        15.17 o                         
  16   4  -5        671.41        704.20        38.94 o                         
  17   4  -5         14.16          8.29        13.63 o                         
   1   5  -5       2155.97       2343.26        50.87 o                         
   2   5  -5        285.25        303.63        19.49 o                         
   3   5  -5        655.46        745.33        29.24 o                         
   4   5  -5       1357.42       1385.83        40.40 o                         
   5   5  -5        556.59        567.30        26.73 o                         
   6   5  -5        290.73        307.96        21.39 o                         
   7   5  -5       1372.37       1570.00        46.14 o                         
   8   5  -5        301.32        342.29        24.06 o                         
   9   5  -5       1614.45       1773.01        51.48 o                         
  10   5  -5        153.83        128.60        18.48 o                         
  11   5  -5       2162.39       2270.11        61.51 o                         
  12   5  -5        121.47        175.80        19.05 o                         
  13   5  -5        384.49        426.85        28.31 o                         
  14   5  -5         73.86        103.57        16.82 o                         
  15   5  -5         20.41         17.59        14.72 o                         
  16   5  -5        212.90        193.11        24.14 o                         
   1   6  -5        984.52       1158.15        37.97 o                         
   2   6  -5        298.81        282.44        20.30 o                         
   3   6  -5        431.08        460.30        25.60 o                         
   4   6  -5        542.15        635.12        29.60 o                         
   5   6  -5        120.97        128.80        15.97 o                         
   6   6  -5        383.02        377.60        24.47 o                         
   7   6  -5       1354.44       1432.62        48.17 o                         
   8   6  -5         65.87         85.53        16.30 o                         
   9   6  -5       2066.19       2134.27        61.11 o                         
  10   6  -5         25.82         24.95        13.22 o                         
  11   6  -5       1142.42       1252.86        48.25 o                         
  12   6  -5         37.00         41.94        14.15 o                         
  13   6  -5        209.65        213.08        23.50 o                         
  14   6  -5        134.95        114.73        20.50 o                         
   1   7  -5        362.23        421.43        25.80 o                         
   2   7  -5        669.29        685.19        32.47 o                         
   3   7  -5        197.07        210.94        21.19 o                         
   4   7  -5       1067.87       1199.68        44.53 o                         
   5   7  -5          5.71        -10.56        10.56 o                         
   6   7  -5       1673.21       1606.51        53.54 o                         
   7   7  -5          4.61          1.94        11.65 o                         
   8   7  -5        346.44        355.39        27.18 o                         
   9   7  -5         24.37         14.52        12.17 o                         
  10   7  -5          7.23         11.65        13.18 o                         
  11   7  -5        123.82        146.84        19.41 o                         
  12   7  -5        229.56        207.62        24.39 o                         
   1   8  -5        323.26        268.33        23.58 o                         
   2   8  -5        295.34        314.47        24.87 o                         
   3   8  -5         82.00         86.42        15.12 o                         
   4   8  -5        771.03        720.21        37.12 o                         
   5   8  -5         86.22         86.71        17.27 o                         
   6   8  -5        542.38        491.84        31.79 o                         
   7   8  -5        109.27         69.96        18.08 o                         
   8   8  -5         69.80         95.89        16.82 o                         
   9   8  -5        190.60        151.41        20.99 o                         
  10   8  -5          5.80          5.10        13.91 o                         
   1   9  -5        567.06        510.77        33.53 o                         
   2   9  -5         21.89         32.27        16.30 o                         
   3   9  -5        311.79        256.96        25.68 o                         
   4   9  -5         14.58         41.17        14.19 o                         
   5   9  -5          8.33        -11.69        12.74 o                         
   6   9  -5         77.98         25.52        15.85 o                         
   0   0  -4      17745.94      18747.25       240.78 o                         
   2   0  -4      18823.49      19979.36       241.88 o                         
   4   0  -4       2409.52       2667.72        43.88 o                         
   6   0  -4        361.20        399.19        17.39 o                         
   8   0  -4       4265.51       4620.13        67.90 o                         
  10   0  -4       4346.00       4516.44        72.59 o                         
  12   0  -4       1358.34       1504.08        41.86 o                         
  14   0  -4        152.63        162.13        17.39 o                         
  16   0  -4        360.29        395.92        26.33 o                         
  18   0  -4       1210.03       1364.92        52.17 o                         
   0   1  -4      16856.79      17987.61       203.01 o                         
   1   1  -4       1497.22       1568.18        30.98 o                         
   2   1  -4       4927.85       5199.85        63.13 o                         
   3   1  -4       5719.52       6363.09        71.05 o                         
   4   1  -4       2052.73       2262.83        38.70 o                         
   5   1  -4       6940.91       7793.80        81.85 o                         
   6   1  -4        111.10        117.72        10.84 o                         
   7   1  -4       3349.26       3674.50        54.76 o                         
   8   1  -4       2535.97       2960.64        50.67 o                         
   9   1  -4        306.07        314.67        17.87 o                         
  10   1  -4       2069.99       2377.60        49.46 o                         
  11   1  -4        760.77        920.51        31.10 o                         
  12   1  -4        981.51       1123.49        35.59 o                         
  13   1  -4       1173.74       1388.05        41.69 o                         
  14   1  -4         31.53         37.77        12.05 o                         
  15   1  -4       1555.00       1752.83        51.12 o                         
  16   1  -4        343.94        323.41        24.59 o                         
  17   1  -4        306.57        386.13        27.82 o                         
  18   1  -4        565.08        586.92        34.21 o                         
  19   1  -4         23.24         39.35        15.45 o                         
   0   2  -4         37.79         49.10         7.81 o                         
   1   2  -4       6116.42       6634.49        74.98 o                         
   2   2  -4        876.33        862.44        23.62 o                         
   3   2  -4       2834.03       3036.58        46.63 o                         
   4   2  -4         29.53         33.85         8.01 o                         
   5   2  -4      10341.34      11455.28       112.79 o                         
   6   2  -4        262.64        282.40        16.01 o                         
   7   2  -4       4356.86       4713.02        65.23 o                         
   8   2  -4        294.08        289.11        17.15 o                         
   9   2  -4        213.36        269.86        17.19 o                         
  10   2  -4        229.61        269.62        17.59 o                         
  11   2  -4        718.55        813.55        30.29 o                         
  12   2  -4         34.96         60.22        11.32 o                         
  13   2  -4       1993.61       2229.71        54.03 o                         
  14   2  -4         11.63        -10.92        10.92 o                         
  15   2  -4       2352.04       2419.25        61.31 o                         
  16   2  -4         71.95         87.92        15.65 o                         
  17   2  -4        794.70        858.16        38.98 o                         
  18   2  -4         31.04         46.95        13.83 o                         
  19   2  -4         50.27         14.60        14.44 o                         
   0   3  -4       6454.67       7109.54        82.86 o                         
   1   3  -4       2000.83       2344.76        41.73 o                         
   2   3  -4       3283.09       3245.58        50.39 o                         
   3   3  -4       1502.36       1587.75        34.25 o                         
   4   3  -4        572.56        701.97        23.25 o                         
   5   3  -4       2451.83       2834.99        48.69 o                         
   6   3  -4       1587.73       1854.54        39.92 o                         
   7   3  -4       1788.55       2045.78        43.80 o                         
   8   3  -4       3711.11       4114.25        65.96 o                         
   9   3  -4          5.46         22.97         9.34 o                         
  10   3  -4       3337.25       3677.25        66.16 o                         
  11   3  -4        174.94        198.08        17.55 o                         
  12   3  -4       1639.95       1790.40        48.57 o                         
  13   3  -4        926.69        943.77        35.87 o                         
  14   3  -4        147.38        108.06        18.85 o                         
  15   3  -4        811.85        855.20        37.21 o                         
  16   3  -4        127.46        150.04        18.97 o                         
  17   3  -4        201.06        171.67        21.27 o                         
  18   3  -4        517.14        589.87        34.82 o                         
   0   4  -4       5745.69       6039.07        78.09 o                         
   1   4  -4         79.92         76.64         9.75 o                         
   2   4  -4       3283.69       3304.87        53.95 o                         
   3   4  -4        619.03        600.18        23.54 o                         
   4   4  -4        191.18        193.39        14.44 o                         
   5   4  -4        902.16        922.94        29.00 o                         
   6   4  -4        662.05        627.16        25.15 o                         
   7   4  -4         14.25          8.41         9.18 o                         
   8   4  -4       3725.65       3982.54        70.89 o                         
   9   4  -4        193.54        204.55        17.11 o                         
  10   4  -4       2772.07       2943.57        62.56 o                         
  11   4  -4         80.20         68.83        15.33 o                         
  12   4  -4       2107.62       2038.91        54.39 o                         
  13   4  -4        492.88        424.02        26.29 o                         
  14   4  -4         69.80         84.72        15.45 o                         
  15   4  -4         89.49        116.91        17.23 o                         
  16   4  -4        130.93        139.48        19.41 o                         
  17   4  -4         50.87         59.45        17.23 o                         
  18   4  -4        502.01        475.87        33.53 o                         
   0   5  -4       1607.28       1720.31        40.44 o                         
   1   5  -4        365.09        377.92        19.37 o                         
   2   5  -4        856.87        956.10        30.98 o                         
   3   5  -4       2348.32       2496.66        50.83 o                         
   4   5  -4        205.03        208.19        16.34 o                         
   5   5  -4       4674.52       4890.35        80.40 o                         
   6   5  -4        129.20        134.38        14.44 o                         
   7   5  -4       1319.52       1462.10        42.50 o                         
   8   5  -4        640.32        652.96        29.12 o                         
   9   5  -4        201.36        207.99        20.10 o                         
  10   5  -4        622.59        620.73        30.41 o                         
  11   5  -4        349.86        355.60        24.51 o                         
  12   5  -4        191.33        144.98        18.68 o                         
  13   5  -4       1098.22       1206.63        45.33 o                         
  14   5  -4         38.45          1.58        14.32 o                         
  15   5  -4        698.62        706.83        36.76 o                         
  16   5  -4         44.56         14.24        15.04 o                         
  17   5  -4        335.43        343.63        28.63 o                         
   0   6  -4        618.67        599.94        26.29 o                         
   1   6  -4        449.29        479.43        23.94 o                         
   2   6  -4        323.01        322.15        20.58 o                         
   3   6  -4       1644.55       1636.56        44.32 o                         
   4   6  -4         58.75         72.87        12.98 o                         
   5   6  -4       3549.93       3661.60        75.71 o                         
   6   6  -4        246.14        224.16        19.45 o                         
   7   6  -4        665.14        709.98        31.83 o                         
   8   6  -4        410.42        369.47        24.39 o                         
   9   6  -4        509.52        455.65        27.46 o                         
  10   6  -4        349.44        363.52        24.63 o                         
  11   6  -4        201.68        166.62        20.14 o                         
  12   6  -4         80.47         99.89        16.50 o                         
  13   6  -4        636.42        591.16        33.32 o                         
  14   6  -4         39.35          4.73        13.63 o                         
  15   6  -4        617.80        586.39        35.51 o                         
   0   7  -4       1964.82       1875.20        49.66 o                         
   1   7  -4         21.67         45.86        11.36 o                         
   2   7  -4       1690.65       1490.16        45.13 o                         
   3   7  -4        136.67        131.15        15.49 o                         
   4   7  -4        232.52        243.53        20.06 o                         
   5   7  -4        362.61        375.86        24.71 o                         
   6   7  -4        264.77        264.28        21.76 o                         
   7   7  -4        130.74        127.51        16.58 o                         
   8   7  -4        687.94        680.54        34.17 o                         
   9   7  -4         15.12         15.08        13.14 o                         
  10   7  -4       1097.44       1057.12        43.92 o                         
  11   7  -4         55.46         35.67        15.00 o                         
  12   7  -4        397.27        376.91        28.35 o                         
  13   7  -4         80.49         62.12        16.70 o                         
  14   7  -4         16.05         -8.57        13.87 o                         
   0   8  -4       1242.08       1166.56        41.57 o                         
   1   8  -4         20.34         22.49        11.28 o                         
   2   8  -4        914.23        885.49        37.93 o                         
   3   8  -4        368.64        300.60        24.35 o                         
   4   8  -4        113.41        163.46        18.60 o                         
   5   8  -4        470.36        392.88        27.01 o                         
   6   8  -4         45.52         27.82        13.51 o                         
   7   8  -4        167.55        202.57        20.14 o                         
   8   8  -4        537.78        427.58        30.05 o                         
   9   8  -4         26.14         61.96        14.11 o                         
  10   8  -4        466.42        434.38        30.78 o                         
  11   8  -4        149.52        146.27        21.19 o                         
  12   8  -4        333.91        366.15        30.05 o                         
   0   9  -4         61.27         49.38        14.80 o                         
   1   9  -4         84.95         59.00        15.81 o                         
   2   9  -4         12.19         31.22        13.39 o                         
   3   9  -4        479.05        367.04        27.86 o                         
   4   9  -4         27.04         26.33        15.33 o                         
   5   9  -4        668.23        746.46        38.58 o                         
   6   9  -4         64.30         20.91        15.25 o                         
   7   9  -4        205.92        238.20        24.67 o                         
   8   9  -4         33.82         43.80        15.33 o                         
   0  10  -4        341.55        370.84        29.00 o                         
   1  10  -4         43.73        -15.17        15.17 o                         
   2  10  -4        193.62        188.62        23.17 o                         
   2   0  -3       4327.90       4684.47        64.58 o                         
   4   0  -3      15903.57      17262.38       211.14 o                         
   6   0  -3      12383.79      13272.49       143.77 o                         
   8   0  -3       3340.48       3581.77        54.96 o                         
  10   0  -3        924.91       1137.56        31.54 o                         
  12   0  -3       3676.28       3958.55        69.28 o                         
  14   0  -3       1428.46       1560.09        44.48 o                         
  16   0  -3       3097.11       3415.43        75.71 o                         
  18   0  -3        262.08        252.35        22.61 o                         
  20   0  -3         14.93         20.71        13.71 o                         
   1   1  -3      13828.01      15167.39       176.12 o                         
   2   1  -3       4555.68       5234.14        60.58 o                         
   3   1  -3       3831.50       3990.02        49.54 o                         
   4   1  -3      10156.74      10894.08       108.91 o                         
   5   1  -3        424.02        461.11        16.38 o                         
   6   1  -3       5765.62       6355.93        71.86 o                         
   7   1  -3       3561.23       4072.15        55.97 o                         
   8   1  -3       1559.06       1861.25        37.37 o                         
   9   1  -3       4236.78       4844.90        67.58 o                         
  10   1  -3        205.54        245.44        15.37 o                         
  11   1  -3       3464.14       4055.13        66.16 o                         
  12   1  -3       1452.75       1582.61        41.29 o                         
  13   1  -3         86.25        108.22        13.43 o                         
  14   1  -3       1295.23       1481.83        43.15 o                         
  15   1  -3         43.32         34.70        12.50 o                         
  16   1  -3       1103.25       1180.27        41.98 o                         
  17   1  -3       1100.24       1166.23        44.04 o                         
  18   1  -3        134.40         95.89        16.70 o                         
  19   1  -3        657.15        688.55        37.73 o                         
  20   1  -3         34.65         42.18        15.93 o                         
   1   2  -3      13349.53      14625.28       160.31 o                         
   2   2  -3        384.89        430.78        15.29 o                         
   3   2  -3       3329.82       3860.73        50.63 o                         
   4   2  -3        348.21        377.15        15.73 o                         
   5   2  -3         45.79         45.17         7.76 o                         
   6   2  -3        653.62        756.49        22.49 o                         
   7   2  -3       2102.19       2276.94        40.97 o                         
   8   2  -3         34.41         41.86         9.26 o                         
   9   2  -3       7491.81       8117.73        94.75 o                         
  10   2  -3         26.37         60.98         9.18 o                         
  11   2  -3       3380.02       3639.64        63.13 o                         
  12   2  -3         15.73         19.33         9.30 o                         
  13   2  -3       1107.95       1271.46        38.70 o                         
  14   2  -3        112.46         85.21        14.28 o                         
  15   2  -3         39.87         51.20        12.82 o                         
  16   2  -3         19.35          7.24        11.40 o                         
  17   2  -3        930.97        985.22        41.45 o                         
  18   2  -3          2.93         -4.04        11.40 o                         
  19   2  -3       1046.54       1064.16        48.12 o                         
  20   2  -3          1.09          0.00        13.26 o                         
   1   3  -3       4697.60       5433.88        67.05 o                         
   2   3  -3       3033.59       3412.84        49.10 o                         
   3   3  -3        655.36        741.32        21.80 o                         
   4   3  -3       8298.38       9086.09        95.48 o                         
   5   3  -3        304.99        377.03        16.70 o                         
   6   3  -3       5500.96       5856.08        73.36 o                         
   7   3  -3       2014.23       2162.82        42.79 o                         
   8   3  -3       1005.41       1163.28        31.67 o                         
   9   3  -3       2541.48       2803.08        53.34 o                         
  10   3  -3        188.80        180.16        15.45 o                         
  11   3  -3       1672.40       1817.33        44.69 o                         
  12   3  -3       1771.47       1956.49        48.73 o                         
  13   3  -3         49.47         37.61        12.37 o                         
  14   3  -3       2385.98       2413.31        59.04 o                         
  15   3  -3         34.30         15.21        12.74 o                         
  16   3  -3       1046.14        964.96        40.08 o                         
  17   3  -3        402.10        343.95        27.10 o                         
  18   3  -3        161.81        142.84        20.22 o                         
  19   3  -3        282.63        272.45        25.40 o                         
   1   4  -3       1200.78       1163.04        28.83 o                         
   2   4  -3       3094.64       3256.90        51.00 o                         
   3   4  -3       1766.27       2046.02        39.71 o                         
   4   4  -3       4871.93       5064.85        68.91 o                         
   5   4  -3        108.85        137.74        11.89 o                         
   6   4  -3       6512.94       7101.90        92.89 o                         
   7   4  -3        326.82        368.50        19.05 o                         
   8   4  -3        832.09        851.48        29.52 o                         
   9   4  -3        177.86        153.11        14.72 o                         
  10   4  -3        165.22        177.70        16.62 o                         
  11   4  -3        296.79        326.96        21.39 o                         
  12   4  -3       1662.68       1717.81        48.37 o                         
  13   4  -3          2.40         -1.17        10.68 o                         
  14   4  -3       1372.54       1310.20        44.97 o                         
  15   4  -3         93.61         65.27        14.56 o                         
  16   4  -3       1776.98       1512.41        52.69 o                         
  17   4  -3         34.29         67.09        14.52 o                         
  18   4  -3        212.86        147.00        20.83 o                         
   1   5  -3       6037.82       6332.59        80.36 o                         
   2   5  -3        766.71        841.21        27.05 o                         
   3   5  -3       2282.45       2369.96        47.32 o                         
   4   5  -3       2094.92       2235.04        46.79 o                         
   5   5  -3        333.86        365.14        19.78 o                         
   6   5  -3       1343.10       1313.16        37.41 o                         
   7   5  -3       2145.78       2173.25        51.16 o                         
   8   5  -3        628.98        667.60        28.15 o                         
   9   5  -3       1527.86       1518.31        44.08 o                         
  10   5  -3          5.92          4.81         9.79 o                         
  11   5  -3       2277.88       2171.03        56.46 o                         
  12   5  -3        311.15        285.19        21.64 o                         
  13   5  -3        140.11        128.04        17.83 o                         
  14   5  -3        190.44        187.40        19.94 o                         
  15   5  -3        115.42        103.12        17.11 o                         
  16   5  -3        201.93        123.87        19.86 o                         
  17   5  -3        495.67        385.24        30.90 o                         
   1   6  -3       2564.39       2474.41        51.16 o                         
   2   6  -3        516.15        557.80        24.71 o                         
   3   6  -3       2077.59       2227.52        49.82 o                         
   4   6  -3        419.17        397.09        21.92 o                         
   5   6  -3        113.70        106.80        13.79 o                         
   6   6  -3        847.91        783.70        31.38 o                         
   7   6  -3        654.87        624.97        28.71 o                         
   8   6  -3          9.83          4.57        11.08 o                         
   9   6  -3       1450.05       1271.70        42.75 o                         
  10   6  -3         51.53         49.70        12.78 o                         
  11   6  -3       1522.61       1241.53        45.13 o                         
  12   6  -3        239.63        208.35        20.18 o                         
  13   6  -3        265.04        194.08        22.61 o                         
  14   6  -3        340.50        264.93        24.02 o                         
  15   6  -3         20.94        -10.92        15.00 o                         
  16   6  -3         54.11         65.39        16.06 o                         
   1   7  -3        379.54        362.75        22.08 o                         
   2   7  -3        854.37        753.21        31.38 o                         
   3   7  -3        281.58        231.52        19.25 o                         
   4   7  -3       2550.52       2189.43        55.89 o                         
   5   7  -3         63.89         46.22        13.02 o                         
   6   7  -3       1744.01       1432.37        45.94 o                         
   7   7  -3        160.07        152.79        16.10 o                         
   8   7  -3        408.20        351.88        24.59 o                         
   9   7  -3        226.93        220.81        19.74 o                         
  10   7  -3          1.23        -10.64        10.64 o                         
  11   7  -3        285.66        268.81        24.47 o                         
  12   7  -3        394.32        361.62        27.82 o                         
  13   7  -3         21.12         32.76        12.66 o                         
  14   7  -3        744.87        692.10        39.03 o                         
  15   7  -3          0.76        -14.36        14.36 o                         
   1   8  -3        813.38        665.09        31.91 o                         
   2   8  -3        413.01        406.03        24.51 o                         
   3   8  -3        145.07        124.48        16.54 o                         
   4   8  -3        776.89        745.73        35.26 o                         
   5   8  -3         50.84         19.17        13.10 o                         
   6   8  -3       1208.89       1249.02        45.05 o                         
   7   8  -3        213.17        196.06        19.74 o                         
   8   8  -3        160.84        186.55        20.87 o                         
   9   8  -3        357.88        372.62        27.42 o                         
  10   8  -3         27.87         33.00        14.52 o                         
  11   8  -3        113.09        115.86        19.57 o                         
  12   8  -3        261.41        269.26        26.08 o                         
  13   8  -3         21.02         49.94        15.49 o                         
   1   9  -3       1021.52        942.15        40.00 o                         
   2   9  -3         42.35         73.28        14.44 o                         
   3   9  -3        247.67        230.63        22.44 o                         
   4   9  -3        123.26        162.98        19.25 o                         
   5   9  -3         25.24         25.64        14.40 o                         
   6   9  -3         78.04         73.28        15.33 o                         
   7   9  -3        367.79        434.17        30.01 o                         
   8   9  -3          9.27        -14.48        14.48 o                         
   9   9  -3        398.59        465.92        32.11 o                         
  10   9  -3          7.30        -13.02        13.02 o                         
   1  10  -3        281.16        323.41        26.37 o                         
   2  10  -3        141.51        143.36        22.65 o                         
   3  10  -3         87.31        107.49        18.44 o                         
   4  10  -3        217.03        235.28        24.26 o                         
   5  10  -3         11.53         15.37        15.04 o                         
   0   0  -2      37471.09      39811.96       719.08 o                         
   2   0  -2       1603.07       1824.21        30.29 o                         
   4   0  -2       2331.28       2604.80        38.66 o                         
   6   0  -2       2583.98       2847.28        41.45 o                         
   8   0  -2      35812.71      38278.57       539.24 o                         
  10   0  -2      10609.02      11260.07       131.35 o                         
  12   0  -2       3349.28       3390.40        61.55 o                         
  14   0  -2       1098.17        953.03        32.84 o                         
  16   0  -2        693.87        796.73        33.57 o                         
  18   0  -2        799.17        699.18        34.29 o                         
  20   0  -2        796.26        671.04        37.93 o                         
   0   1  -2      25037.40      28182.43       450.63 o                         
   1   1  -2       7526.09       8229.07        97.38 o                         
   2   1  -2       4378.76       4665.46        55.57 o                         
   3   1  -2       8345.87       9260.31       103.57 o                         
   4   1  -2        130.27        118.29         8.49 o                         
   5   1  -2       9021.69       9754.90       101.18 o                         
   6   1  -2        901.12        925.85        22.24 o                         
   7   1  -2       7276.56       8027.39        85.57 o                         
   8   1  -2       2830.63       2730.16        43.76 o                         
   9   1  -2        434.11        499.85        19.41 o                         
  10   1  -2       4406.32       4655.67        66.28 o                         
  11   1  -2        281.09        286.28        16.82 o                         
  12   1  -2       2215.70       2203.14        47.19 o                         
  13   1  -2       1787.30       1847.46        44.73 o                         
  14   1  -2        391.02        332.10        20.83 o                         
  15   1  -2       1863.71       1664.18        47.28 o                         
  16   1  -2        206.44        238.52        19.98 o                         
  17   1  -2        483.99        349.29        24.14 o                         
  18   1  -2        785.13        598.52        32.07 o                         
  19   1  -2         16.86         40.12        12.17 o                         
  20   1  -2        324.49        243.33        23.54 o                         
   0   2  -2       4600.30       4878.34        61.71 o                         
   1   2  -2       4369.10       4537.55        57.22 o                         
   2   2  -2        816.72        908.79        20.10 o                         
   3   2  -2       9870.88      10285.93       111.86 o                         
   4   2  -2        858.68       1006.49        22.32 o                         
   5   2  -2      21378.91      22119.29       259.02 o                         
   6   2  -2       2728.78       3086.85        45.17 o                         
   7   2  -2       5127.27       4984.38        62.64 o                         
   8   2  -2        426.64        515.86        19.33 o                         
   9   2  -2        472.08        470.33        20.22 o                         
  10   2  -2        717.67        719.12        24.83 o                         
  11   2  -2       1947.99       2081.25        45.37 o                         
  12   2  -2        380.40        387.54        21.03 o                         
  13   2  -2       3771.47       3512.41        66.89 o                         
  14   2  -2         47.49         73.56        11.85 o                         
  15   2  -2       2235.08       1799.78        49.98 o                         
  16   2  -2          0.02          7.48         9.54 o                         
  17   2  -2       1242.06        979.44        39.92 o                         
  18   2  -2         60.80         54.43        14.48 o                         
  19   2  -2         23.26         28.47        14.40 o                         
  20   2  -2         21.53         51.00        14.40 o                         
   0   3  -2      17963.55      18576.47       235.77 o                         
   1   3  -2       3196.15       3405.93        47.72 o                         
   2   3  -2      10684.87      11075.54       118.90 o                         
   3   3  -2       1924.72       2010.76        34.74 o                         
   4   3  -2       7137.64       7732.37        84.60 o                         
   5   3  -2       1998.68       1946.26        36.15 o                         
   6   3  -2        955.05        923.51        25.07 o                         
   7   3  -2       3590.20       3600.81        55.36 o                         
   8   3  -2       2578.54       2637.27        47.96 o                         
   9   3  -2        123.63        131.07        12.46 o                         
  10   3  -2       3782.21       3470.03        61.51 o                         
  11   3  -2        109.46        100.74        12.33 o                         
  12   3  -2       1298.23       1014.30        34.42 o                         
  13   3  -2        595.27        550.32        25.88 o                         
  14   3  -2         10.19         43.64        11.61 o                         
  15   3  -2       1426.23       1078.03        40.76 o                         
  16   3  -2        219.60        228.21        19.98 o                         
  17   3  -2        271.53        260.16        22.77 o                         
  18   3  -2        731.93        639.29        35.55 o                         
  19   3  -2         15.51          1.58        12.86 o                         
  20   3  -2        635.18        535.56        35.79 o                         
   0   4  -2      24408.97      24335.81       283.25 o                         
   1   4  -2        708.24        838.06        23.25 o                         
   2   4  -2      11446.58      11087.51       113.96 o                         
   3   4  -2        516.38        537.18        19.17 o                         
   4   4  -2       1640.49       1584.84        33.97 o                         
   5   4  -2        340.11        334.89        16.14 o                         
   6   4  -2        669.51        660.48        23.66 o                         
   7   4  -2        101.14         77.61        11.93 o                         
   8   4  -2       3063.78       2816.75        54.07 o                         
   9   4  -2        178.83        155.25        14.56 o                         
  10   4  -2       3823.25       3110.71        61.23 o                         
  11   4  -2        129.67        113.27        13.35 o                         
  12   4  -2       1909.31       1506.14        43.92 o                         
  13   4  -2        350.02        299.59        21.27 o                         
  14   4  -2         72.56         73.68        14.07 o                         
  15   4  -2        365.26        411.00        25.84 o                         
  16   4  -2        389.64        416.86        27.62 o                         
  17   4  -2         23.78        -12.29        13.14 o                         
  18   4  -2        763.39        663.39        36.92 o                         
  19   4  -2          9.52          4.89        13.18 o                         
   0   5  -2       1334.68       1361.77        32.64 o                         
   1   5  -2         61.36         33.16         9.54 o                         
   2   5  -2        550.87        517.97        20.46 o                         
   3   5  -2       3804.55       3536.47        56.94 o                         
   4   5  -2        476.94        490.22        20.91 o                         
   5   5  -2       6483.38       5679.27        82.01 o                         
   6   5  -2        229.64        208.19        15.73 o                         
   7   5  -2       2145.42       1963.48        45.82 o                         
   8   5  -2        949.42        732.38        28.92 o                         
   9   5  -2        457.97        385.16        21.96 o                         
  10   5  -2        778.84        746.82        30.17 o                         
  11   5  -2        605.19        551.01        27.54 o                         
  12   5  -2        529.82        450.63        26.45 o                         
  13   5  -2       1426.92       1333.78        44.81 o                         
  14   5  -2         60.09         22.77        14.11 o                         
  15   5  -2        830.87        887.80        40.24 o                         
  16   5  -2          3.48        -12.17        12.17 o                         
  17   5  -2        482.38        467.50        31.50 o                         
  18   5  -2         74.34         68.63        16.86 o                         
   0   6  -2        297.25        291.66        17.47 o                         
   1   6  -2       1540.19       1382.96        36.44 o                         
   2   6  -2        718.80        610.66        24.43 o                         
   3   6  -2       2745.70       2187.00        47.48 o                         
   4   6  -2        130.76        117.08        12.33 o                         
   5   6  -2       4193.00       3595.60        66.00 o                         
   6   6  -2        601.96        549.19        24.99 o                         
   7   6  -2       1553.64       1492.67        42.54 o                         
   8   6  -2        193.42        212.23        17.23 o                         
   9   6  -2        126.46        149.87        16.26 o                         
  10   6  -2        914.83       1002.69        37.57 o                         
  11   6  -2        180.01        173.41        18.76 o                         
  12   6  -2        137.50        163.66        19.01 o                         
  13   6  -2       1149.77       1192.64        44.97 o                         
  14   6  -2          4.11         -6.47        10.31 o                         
  15   6  -2       1041.09        984.69        44.53 o                         
  16   6  -2         10.28         23.86        12.74 o                         
  17   6  -2        224.76        236.98        24.06 o                         
   0   7  -2       3116.62       2717.99        56.21 o                         
   1   7  -2         43.53         35.75        11.32 o                         
   2   7  -2       1105.52       1036.01        34.25 o                         
   3   7  -2         21.36         12.90        10.43 o                         
   4   7  -2        209.26        187.12        17.71 o                         
   5   7  -2        358.76        327.89        21.64 o                         
   6   7  -2       1115.85       1029.58        37.00 o                         
   7   7  -2        150.79        206.98        18.60 o                         
   8   7  -2       1180.10       1125.19        40.85 o                         
   9   7  -2         66.73         63.65        15.04 o                         
  10   7  -2       1881.01       1819.96        55.08 o                         
  11   7  -2         35.00         22.97        12.62 o                         
  12   7  -2        872.35        893.26        40.44 o                         
  13   7  -2        114.38        137.90        18.56 o                         
  14   7  -2         40.00        -12.66        13.26 o                         
  15   7  -2         98.69        109.43        19.94 o                         
   0   8  -2       1363.68       1286.55        41.61 o                         
   1   8  -2         19.74          6.75        10.68 o                         
   2   8  -2       1812.10       1826.19        50.35 o                         
   3   8  -2        202.07        240.42        18.97 o                         
   4   8  -2        352.76        383.22        25.11 o                         
   5   8  -2        570.81        583.93        30.09 o                         
   6   8  -2        321.22        305.73        23.42 o                         
   7   8  -2        237.53        261.13        22.12 o                         
   8   8  -2        332.02        360.04        24.99 o                         
   9   8  -2         12.36         33.77        12.05 o                         
  10   8  -2        918.55       1041.15        43.68 o                         
  11   8  -2        112.40        150.20        20.14 o                         
  12   8  -2        347.40        484.24        30.65 o                         
  13   8  -2        153.24        158.53        23.94 o                         
   0   9  -2         95.42        116.51        16.70 o                         
   1   9  -2        110.20        164.31        18.28 o                         
   2   9  -2         96.69         83.51        16.34 o                         
   3   9  -2        840.52        842.26        38.18 o                         
   4   9  -2         88.54        128.97        17.79 o                         
   5   9  -2        867.36        948.22        41.01 o                         
   6   9  -2         26.20         40.89        13.83 o                         
   7   9  -2        224.43        240.62        24.63 o                         
   8   9  -2         28.57         17.11        13.35 o                         
   9   9  -2         83.84        136.37        18.36 o                         
  10   9  -2          4.74        -12.94        12.94 o                         
  11   9  -2         83.99         91.03        19.78 o                         
   0  10  -2        317.59        338.53        25.88 o                         
   1  10  -2         35.34         54.64        15.81 o                         
   2  10  -2         58.12         70.85        15.53 o                         
   3  10  -2        206.07        208.19        23.01 o                         
   4  10  -2          7.66         12.66        13.75 o                         
   5  10  -2        521.49        686.52        37.41 o                         
   6  10  -2         29.41         28.47        15.93 o                         
   7  10  -2        220.04        311.23        28.23 o                         
   2   0  -1       8949.08      10147.34       172.24 o                         
   4   0  -1      30890.38      32933.02       552.71 o                         
   6   0  -1      15249.75      16194.99       186.63 o                         
   8   0  -1       5122.01       5301.72        63.73 o                         
  10   0  -1        108.45        132.20        10.96 o                         
  12   0  -1       5042.32       5420.01        79.34 o                         
  14   0  -1       3556.58       3981.69        73.60 o                         
  16   0  -1       3017.42       3418.02        73.24 o                         
  18   0  -1       1040.20       1031.53        41.09 o                         
  20   0  -1        205.38        282.68        25.28 o                         
   1   1  -1      12103.86      12840.26       232.37 o                         
   2   1  -1      14530.51      14901.57       260.52 o                         
   3   1  -1       3184.39       3455.43        43.60 o                         
   4   1  -1       5588.21       5841.72        66.44 o                         
   5   1  -1        944.02        921.69        19.57 o                         
   6   1  -1      10949.05      10670.40       104.66 o                         
   7   1  -1       6309.65       5765.41        64.71 o                         
   8   1  -1       2167.62       1661.23        33.08 o                         
   9   1  -1       5931.47       3795.70        56.98 o                         
  10   1  -1        989.51        747.14        24.18 o                         
  11   1  -1       5183.64       4323.65        68.10 o                         
  12   1  -1        731.67        672.98        25.84 o                         
  13   1  -1        466.74        452.57        22.16 o                         
  14   1  -1       1285.96       1388.38        40.04 o                         
  15   1  -1         23.25         48.77        11.53 o                         
  16   1  -1       1296.52       1393.35        44.12 o                         
  17   1  -1        577.17        636.58        31.02 o                         
  18   1  -1        155.81        141.99        19.09 o                         
  19   1  -1        755.26        738.98        38.18 o                         
  20   1  -1         18.74         45.01        12.50 o                         
  21   1  -1        218.82        200.38        23.09 o                         
   1   2  -1      20240.98      19426.09       325.02 o                         
   2   2  -1       3217.74       3274.21        41.13 o                         
   3   2  -1       3066.32       3043.01        39.15 o                         
   4   2  -1        441.58        448.29        14.07 o                         
   5   2  -1        454.31        431.54        14.80 o                         
   6   2  -1       1325.45       1212.30        26.37 o                         
   7   2  -1      10458.60       7810.10        86.79 o                         
   8   2  -1        193.72        171.55        12.58 o                         
   9   2  -1      12180.37       9009.78       104.70 o                         
  10   2  -1         78.76         74.45        10.43 o                         
  11   2  -1       8411.64       6419.10        90.39 o                         
  12   2  -1          0.45         -4.33         7.24 o                         
  13   2  -1       1092.92        938.31        32.64 o                         
  14   2  -1        577.33        513.19        25.07 o                         
  15   2  -1        333.85        309.74        21.11 o                         
  16   2  -1         22.44         30.05        12.37 o                         
  17   2  -1       2040.08       2020.02        56.98 o                         
  18   2  -1          1.32        -10.03        10.03 o                         
  19   2  -1        957.93        962.86        42.95 o                         
  20   2  -1          4.83         -9.10         9.10 o                         
   1   3  -1       2496.88       2164.96        33.53 o                         
   2   3  -1       4121.83       3569.07        46.67 o                         
   3   3  -1       2694.48       2278.72        35.91 o                         
   4   3  -1      16253.48      12601.01       133.01 o                         
   5   3  -1       3208.13       2745.17        42.71 o                         
   6   3  -1      10467.99       7990.35        90.39 o                         
   7   3  -1        761.65        585.22        20.30 o                         
   8   3  -1       1871.88       1409.57        33.20 o                         
   9   3  -1       2955.52       2592.02        48.53 o                         
  10   3  -1         70.27         68.95        10.76 o                         
  11   3  -1       2669.45       2375.98        50.67 o                         
  12   3  -1       2040.06       1729.13        44.40 o                         
  13   3  -1         77.70         68.06        12.09 o                         
  14   3  -1       1521.00       1390.84        42.50 o                         
  15   3  -1        133.66        114.93        15.45 o                         
  16   3  -1       1206.74       1028.13        39.35 o                         
  17   3  -1        369.13        272.94        23.46 o                         
  18   3  -1         95.37         94.67        15.61 o                         
  19   3  -1        296.70        332.87        27.50 o                         
  20   3  -1         38.13         25.80        15.33 o                         
   1   4  -1         69.56         57.75         7.48 o                         
   2   4  -1       3815.92       3138.70        47.23 o                         
   3   4  -1       1107.24        936.77        24.59 o                         
   4   4  -1      11256.48       8595.50        96.77 o                         
   5   4  -1       1466.23       1276.03        30.41 o                         
   6   4  -1       8356.64       6831.55        84.36 o                         
   7   4  -1        569.62        560.15        21.76 o                         
   8   4  -1       3373.71       3080.74        54.39 o                         
   9   4  -1         66.57         67.78         9.62 o                         
  10   4  -1        140.76        124.96        14.03 o                         
  11   4  -1       1080.27       1032.54        34.50 o                         
  12   4  -1       1411.87       1339.64        40.93 o                         
  13   4  -1          9.96         41.01        11.08 o                         
  14   4  -1       2285.10       1999.60        54.47 o                         
  15   4  -1         46.62         19.29        11.93 o                         
  16   4  -1       1657.64       1428.78        48.41 o                         
  17   4  -1         30.35         18.40        12.54 o                         
  18   4  -1        177.40        158.93        19.94 o                         
  19   4  -1        102.57         91.48        16.90 o                         
   1   5  -1       5243.07       4113.89        60.50 o                         
   2   5  -1       1164.21       1065.86        28.51 o                         
   3   5  -1       1607.29       1460.44        34.17 o                         
   4   5  -1        704.33        592.26        22.12 o                         
   5   5  -1        134.07        114.20        11.44 o                         
   6   5  -1       1653.24       1608.41        38.66 o                         
   7   5  -1       4307.31       4349.58        69.23 o                         
   8   5  -1        271.83        326.24        19.29 o                         
   9   5  -1       4005.81       3913.22        68.71 o                         
  10   5  -1        131.23        150.44        14.88 o                         
  11   5  -1       2356.82       2550.56        58.36 o                         
  12   5  -1        407.34        396.77        25.11 o                         
  13   5  -1        645.73        695.18        32.64 o                         
  14   5  -1        273.69        287.25        22.53 o                         
  15   5  -1         77.61        102.27        15.41 o                         
  16   5  -1        361.48        371.45        26.21 o                         
  17   5  -1        466.85        456.33        30.21 o                         
  18   5  -1         61.88         53.46        15.25 o                         
   1   6  -1       2850.55       2637.19        50.71 o                         
   2   6  -1        485.73        487.92        21.39 o                         
   3   6  -1       1842.67       1767.67        41.33 o                         
   4   6  -1        450.35        482.14        21.92 o                         
   5   6  -1         82.92         92.16        12.33 o                         
   6   6  -1        730.17        806.35        29.60 o                         
   7   6  -1       1909.07       2068.27        49.10 o                         
   8   6  -1         46.56         28.92        10.47 o                         
   9   6  -1       1485.74       1546.94        44.73 o                         
  10   6  -1        185.92        141.75        16.46 o                         
  11   6  -1       3693.13       3984.44        80.44 o                         
  12   6  -1         95.76        124.40        16.46 o                         
  13   6  -1        287.36        369.31        25.11 o                         
  14   6  -1        269.57        298.17        24.79 o                         
  15   6  -1          2.53        -10.11        10.11 o                         
  16   6  -1         69.77         70.69        16.50 o                         
  17   6  -1        250.28        256.68        24.87 o                         
   1   7  -1        178.86        146.11        14.92 o                         
   2   7  -1        966.39        965.85        32.43 o                         
   3   7  -1        112.84        127.02        14.76 o                         
   4   7  -1       3742.68       3623.18        68.30 o                         
   5   7  -1         21.01         48.12        10.60 o                         
   6   7  -1       2496.19       2722.28        60.34 o                         
   7   7  -1        374.21        423.86        24.02 o                         
   8   7  -1        246.06        288.10        21.47 o                         
   9   7  -1        291.99        292.23        22.77 o                         
  10   7  -1         44.16         76.51        14.52 o                         
  11   7  -1        241.12        261.57        23.37 o                         
  12   7  -1       1079.48       1188.11        45.78 o                         
  13   7  -1         36.05         26.53        13.22 o                         
  14   7  -1        832.29        892.85        42.14 o                         
  15   7  -1          1.78          4.89        13.55 o                         
  16   7  -1        358.28        371.29        30.45 o                         
   1   8  -1        705.50        687.09        29.60 o                         
   2   8  -1        593.44        609.93        28.19 o                         
   3   8  -1         84.35         98.07        14.36 o                         
   4   8  -1       1101.25       1268.83        41.98 o                         
   5   8  -1         30.04         30.78        13.59 o                         
   6   8  -1       1464.75       1787.45        51.64 o                         
   7   8  -1        743.86        893.02        37.65 o                         
   8   8  -1        424.05        523.51        29.48 o                         
   9   8  -1        394.56        433.57        28.79 o                         
  10   8  -1         12.23         24.91        14.40 o                         
  11   8  -1        144.65        137.42        20.42 o                         
  12   8  -1        119.49         84.52        18.97 o                         
  13   8  -1         39.83         62.20        15.89 o                         
  14   8  -1        505.75        678.19        38.82 o                         
   1   9  -1       1109.95       1199.56        42.38 o                         
   2   9  -1          5.08          9.50        11.40 o                         
   3   9  -1        273.12        360.33        25.19 o                         
   4   9  -1        253.48        277.10        22.93 o                         
   5   9  -1        186.86        215.59        21.64 o                         
   6   9  -1          5.70         21.72        13.63 o                         
   7   9  -1        697.24        790.58        37.93 o                         
   8   9  -1         27.97         32.88        14.64 o                         
   9   9  -1        866.51       1018.66        45.01 o                         
  10   9  -1         28.52        -15.29        15.29 o                         
  11   9  -1        545.09        722.96        40.32 o                         
   1  10  -1        279.90        325.47        26.00 o                         
   2  10  -1        106.92        132.04        17.71 o                         
   3  10  -1        190.87        216.97        23.09 o                         
   4  10  -1        285.80        389.20        29.24 o                         
   5  10  -1         35.94         58.15        15.08 o                         
   6  10  -1        208.85        223.76        26.04 o                         
   7  10  -1        139.28        150.76        22.81 o                         
   2   0   0      20975.42      20541.07       201.22 o                         
   4   0   0      34068.76      32672.59       403.24 o                         
   6   0   0       3672.73       4110.16        30.96 o                         
   8   0   0       8130.52       8430.65       130.24 o                         
  10   0   0       1659.57       1936.15        30.70 o                         
  12   0   0       1644.25       1613.09        23.34 o                         
  14   0   0        162.78        152.12        14.66 o                         
  16   0   0       3427.51       3881.90        49.65 o                         
  18   0   0       1902.32       2206.16        39.52 o                         
  20   0   0        578.44        673.68        22.41 o                         
   2   1   0       5394.79       5059.58       199.89 o                         
   3   1   0        230.74        246.40         7.58 o                         
   4   1   0      10228.38      10357.05       257.53 o                         
   5   1   0       5958.86       6129.85       104.22 o                         
   6   1   0       1015.19       1064.53        41.94 o                         
   7   1   0       4678.23       5026.46       107.54 o                         
   8   1   0       3470.06       3843.22        86.33 o                         
   9   1   0        160.40        205.94         7.20 o                         
  10   1   0       3348.57       3644.43        45.89 o                         
  11   1   0       1009.84       1093.09        31.98 o                         
  12   1   0        287.92        310.45        10.05 o                         
  13   1   0       3938.57       4381.73       120.94 o                         
  14   1   0        157.05        146.32        14.97 o                         
  15   1   0       2872.70       3146.35        74.95 o                         
  16   1   0         74.62         89.84        10.57 o                         
  17   1   0       1630.38       1812.05        60.64 o                         
  18   1   0        647.28        765.89        48.16 o                         
  19   1   0        136.98        130.00        10.57 o                         
  20   1   0        784.17        861.10        24.79 o                         
  21   1   0         20.82         39.28         8.74 o                         
   0   2   0       1769.85       1338.32        19.42 o                         
   1   2   0        320.33        280.06         7.70 o                         
   2   2   0       6310.92       4840.24        50.66 o                         
   3   2   0      40774.73      28599.16       525.51 o                         
   4   2   0       7715.43       7054.83        45.45 o                         
   5   2   0      21891.88      19067.54       372.22 o                         
   6   2   0        371.21        389.70         8.38 o                         
   7   2   0       6928.23       7351.53       114.14 o                         
   8   2   0        499.61        505.00        21.62 o                         
   9   2   0        615.71        649.63        12.46 o                         
  10   2   0        268.03        273.81         8.89 o                         
  11   2   0       1937.09       1919.45        24.80 o                         
  12   2   0          3.21         -2.68         4.21 o                         
  13   2   0       5264.88       5673.00        53.96 o                         
  14   2   0        527.24        603.80        25.16 o                         
  15   2   0       2445.22       2506.55        68.03 o                         
  16   2   0        263.02        279.29        17.95 o                         
  17   2   0       1015.75       1107.88        32.59 o                         
  18   2   0         38.69         47.79         7.73 o                         
  19   2   0          4.98          0.92         6.94 o                         
  20   2   0        114.65        119.29        15.04 o                         
   0   3   0      10682.92       8322.80       141.76 o                         
   1   3   0       1003.01        789.39        16.16 o                         
   2   3   0       4142.10       2949.41        43.60 o                         
   3   3   0         65.00         37.32         4.15 o                         
   4   3   0         27.48         27.99         4.00 o                         
   5   3   0       2258.43       1955.26        45.49 o                         
   6   3   0       3312.33       2931.41        26.61 o                         
   7   3   0       4605.62       4078.63       113.16 o                         
   8   3   0       2255.67       1974.55        59.68 o                         
   9   3   0         83.81         90.99         6.03 o                         
  10   3   0       5844.86       5430.83        86.26 o                         
  11   3   0        172.70        172.37         8.13 o                         
  12   3   0       3284.42       3161.29        59.00 o                         
  13   3   0        155.56        148.09         8.54 o                         
  14   3   0        220.58        178.99         9.69 o                         
  15   3   0       1048.17       1069.42        30.94 o                         
  16   3   0        597.82        754.65        30.55 o                         
  17   3   0        407.90        420.73        15.63 o                         
  18   3   0        912.14       1044.08        30.35 o                         
  19   3   0         49.06         77.04         9.19 o                         
  20   3   0        689.46        772.92        23.97 o                         
   0   4   0      22582.30      18389.87       296.67 o                         
   1   4   0        132.79        118.31        14.30 o                         
   2   4   0       6008.81       4694.38        40.84 o                         
   3   4   0         54.12         43.37        14.52 o                         
   4   4   0       4673.65       4088.04       145.06 o                         
   5   4   0        794.94        683.64        24.60 o                         
   6   4   0       3646.64       3039.71       114.68 o                         
   7   4   0       2103.57       1637.66        41.35 o                         
   8   4   0       6142.60       4746.01        45.23 o                         
   9   4   0          0.08         -4.03         4.03 o                         
  10   4   0       7507.74       6642.08       144.81 o                         
  11   4   0          2.48         -0.08         4.58 o                         
  12   4   0        835.77        681.51        16.48 o                         
  13   4   0         25.56         28.87         6.02 o                         
  14   4   0          3.47          5.32         5.94 o                         
  15   4   0        126.40        118.22         8.94 o                         
  16   4   0        352.06        429.08        16.08 o                         
  17   4   0         12.00          3.23        15.54 o                         
  18   4   0        926.29       1023.88        32.48 o                         
  19   4   0          0.16          2.65        15.87 o                         
   0   5   0       7255.32       6713.50       100.21 o                         
   1   5   0        651.28        545.79        16.50 o                         
   2   5   0       1568.20       1406.23        42.02 o                         
   3   5   0       5152.01       4353.79        53.54 o                         
   4   5   0       1064.05        973.86        24.33 o                         
   5   5   0       5703.80       4832.65        50.45 o                         
   6   5   0        323.12        340.06        25.72 o                         
   7   5   0        607.80        460.48        14.90 o                         
   8   5   0          2.84          6.63        12.40 o                         
   9   5   0        591.21        492.53        21.01 o                         
  10   5   0         55.64         27.21         7.40 o                         
  11   5   0        448.58        421.63        16.60 o                         
  12   5   0        823.06        707.91        22.33 o                         
  13   5   0       2574.44       2282.00       136.67 o                         
  14   5   0         72.71         53.71        25.82 o                         
  15   5   0       1657.75       1547.78        48.33 o                         
  16   5   0         22.87         43.22        15.65 o                         
  17   5   0        739.30        707.69        26.17 o                         
  18   5   0         92.27         90.23        22.71 o                         
   0   6   0        330.04        264.77        11.31 o                         
   1   6   0        732.90        713.76        22.67 o                         
   2   6   0       2009.28       1954.84        61.39 o                         
   3   6   0       2516.74       2369.00        34.09 o                         
   4   6   0        214.88        166.81         9.92 o                         
   5   6   0       4420.69       3985.24        47.83 o                         
   6   6   0        224.03        220.41        11.48 o                         
   7   6   0       3783.72       3788.86        83.71 o                         
   8   6   0        261.15        253.15        13.61 o                         
   9   6   0        280.93        318.05        14.60 o                         
  10   6   0        344.72        364.58        15.94 o                         
  11   6   0        588.51        575.59        20.64 o                         
  12   6   0        111.74         94.60        23.25 o                         
  13   6   0       1650.60       1563.55        36.24 o                         
  14   6   0         40.84         23.28         9.66 o                         
  15   6   0       1154.87       1075.68        31.97 o                         
  16   6   0         13.74         19.45         9.19 o                         
  17   6   0        332.06        316.13        19.63 o                         
   0   7   0       5858.17       5666.13       165.44 o                         
   1   7   0        107.91         98.36        15.08 o                         
   2   7   0       3892.43       3804.96       130.95 o                         
   3   7   0        220.46        206.63        11.81 o                         
   4   7   0       1686.29       1673.83        34.98 o                         
   5   7   0        130.82        139.58        11.04 o                         
   6   7   0         83.07         97.89         9.91 o                         
   7   7   0        121.47        114.20        10.48 o                         
   8   7   0        814.36        868.65        24.71 o                         
   9   7   0        414.48        434.01        18.42 o                         
  10   7   0       1292.52       1382.74        32.71 o                         
  11   7   0        226.23        218.05        14.84 o                         
  12   7   0        419.68        420.98        34.13 o                         
  13   7   0          8.30         17.85         8.07 o                         
  14   7   0          0.55         -3.41         9.27 o                         
  15   7   0         76.67         97.97        12.53 o                         
  16   7   0        168.66        182.57        16.03 o                         
   0   8   0       1331.90       1419.45        30.05 o                         
   1   8   0        120.20        120.88        10.71 o                         
   2   8   0       1229.22       1200.74        32.35 o                         
   3   8   0        340.69        329.97        15.88 o                         
   4   8   0        223.85        258.23        14.38 o                         
   5   8   0        146.25        180.43        12.44 o                         
   6   8   0       1329.83       1558.02        75.60 o                         
   7   8   0         11.31          4.36         8.33 o                         
   8   8   0        215.17        276.36        15.66 o                         
   9   8   0         47.27         34.12        34.25 o                         
  10   8   0       1556.03       1830.28        40.96 o                         
  11   8   0         12.18          6.95        14.32 o                         
  12   8   0        466.06        504.56        23.62 o                         
  13   8   0        252.50        267.96        18.71 o                         
  14   8   0          3.52         29.49         9.99 o                         
   0   9   0         21.75         23.12         8.29 o                         
   1   9   0         48.58         60.42         9.68 o                         
   2   9   0          0.21          7.47        13.63 o                         
   3   9   0        617.59        679.35        28.15 o                         
   4   9   0          5.25         -1.33        12.09 o                         
   5   9   0       1856.77       2203.66        43.37 o                         
   6   9   0          1.20         16.42         9.12 o                         
   7   9   0        708.37        827.45        27.44 o                         
   8   9   0          0.11         -8.06         8.06 o                         
   9   9   0         74.00        110.20        29.80 o                         
  10   9   0         34.50         24.95        10.75 o                         
  11   9   0        139.10        123.30        15.59 o                         
   0  10   0        457.71        446.67        21.29 o                         
   1  10   0         82.48        101.01        11.65 o                         
   2  10   0         33.71         40.63        10.82 o                         
   3  10   0        555.32        597.96        23.89 o                         
   4  10   0         19.31         25.40        10.26 o                         
   5  10   0        246.61        290.61        34.07 o                         
   6  10   0          0.19        -17.29        24.61 o                         
   7  10   0        138.52        204.25        24.04 o                         
   8  10   0        128.26        172.71        15.95 o                         
   2   0   1       8316.52       9228.01        97.67 o                         
   4   0   1      30524.73      32880.02       849.02 o                         
   6   0   1      15508.57      16054.31       362.49 o                         
   8   0   1       5146.66       5297.86        66.71 o                         
  10   0   1        120.34        160.35        45.76 o                         
  12   0   1       5023.19       5386.61        55.84 o                         
  14   0   1       3512.44       3839.00        50.74 o                         
  16   0   1       2991.34       3263.09        54.45 o                         
  18   0   1       1085.31       1158.45        30.90 o                         
  20   0   1        202.08        234.67        16.97 o                         
   1   1   1      12100.70      12630.21       250.85 o                         
   2   1   1      14868.76      15283.62       293.66 o                         
   3   1   1       3024.82       3223.97        51.58 o                         
   4   1   1       5919.82       6077.94        48.77 o                         
   5   1   1        957.93        949.89        14.05 o                         
   6   1   1      10889.95      10673.84       395.63 o                         
   7   1   1       6414.45       6100.26       408.96 o                         
   8   1   1       2136.33       1800.62       181.30 o                         
   9   1   1       6103.53       3970.48       193.57 o                         
  10   1   1        971.11        767.48       123.04 o                         
  11   1   1       5195.36       4783.79       789.16 o                         
  12   1   1        753.46        759.74        77.65 o                         
  13   1   1        509.55        494.92        64.85 o                         
  14   1   1       1270.47       1414.90       133.43 o                         
  15   1   1         28.68         35.81        10.25 o                         
  16   1   1       1309.85       1431.31        98.49 o                         
  17   1   1        555.46        580.77        84.28 o                         
  18   1   1        126.36        162.78        36.40 o                         
  19   1   1        756.05        821.10        27.67 o                         
  20   1   1         21.65         36.29        10.22 o                         
  21   1   1        201.06        225.61        16.82 o                         
   1   2   1      19014.22      18278.69       431.18 o                         
   2   2   1       3276.13       3333.17        91.78 o                         
   3   2   1       2646.87       2577.70        24.83 o                         
   4   2   1        424.38        389.11         9.32 o                         
   5   2   1        468.16        418.10        10.17 o                         
   6   2   1       1296.23       1162.94        17.76 o                         
   7   2   1      10712.82       8091.72       366.47 o                         
   8   2   1        184.77        165.15         8.31 o                         
   9   2   1      12303.30       8730.79       178.43 o                         
  10   2   1         76.70         62.87         7.97 o                         
  11   2   1       8597.77       6369.03       223.03 o                         
  12   2   1          1.66          2.83         5.89 o                         
  13   2   1       1114.13        987.54        48.35 o                         
  14   2   1        596.96        556.92        75.42 o                         
  15   2   1        315.29        314.09        20.97 o                         
  16   2   1         26.61         46.23         8.56 o                         
  17   2   1       2011.95       2014.03        97.99 o                         
  18   2   1          1.10         -3.46        10.66 o                         
  19   2   1        937.43        930.05        88.46 o                         
  20   2   1          5.33         31.65         9.46 o                         
   1   3   1       2536.86       2306.84        24.66 o                         
   2   3   1       4017.98       3505.92        64.77 o                         
   3   3   1       2651.62       2300.79        90.26 o                         
   4   3   1      16316.51      12975.57       533.19 o                         
   5   3   1       3215.66       2828.90        63.67 o                         
   6   3   1      10882.59       8413.96        66.02 o                         
   7   3   1        788.20        632.39        26.10 o                         
   8   3   1       1899.17       1510.39        64.24 o                         
   9   3   1       3035.37       2584.36        41.98 o                         
  10   3   1         64.36         43.59         8.33 o                         
  11   3   1       2690.61       2177.97        57.93 o                         
  12   3   1       2049.01       1702.94        31.00 o                         
  13   3   1        105.01         98.92         9.09 o                         
  14   3   1       1374.63       1187.28        31.85 o                         
  15   3   1        134.74        125.03        10.96 o                         
  16   3   1       1169.01       1010.37        80.30 o                         
  17   3   1        374.42        340.78        17.56 o                         
  18   3   1         82.63        121.31        22.12 o                         
  19   3   1        292.74        299.28        17.77 o                         
  20   3   1         39.93         87.61        12.29 o                         
   1   4   1        101.04         92.63         6.29 o                         
   2   4   1       3841.15       3207.19        39.41 o                         
   3   4   1       1084.24        932.82        17.07 o                         
   4   4   1      11306.97       8481.51        84.00 o                         
   5   4   1       1476.02       1246.55        57.61 o                         
   6   4   1       8087.88       6330.05       203.32 o                         
   7   4   1        576.43        591.18        47.42 o                         
   8   4   1       3406.62       3058.33        38.12 o                         
   9   4   1         67.62         45.66        15.21 o                         
  10   4   1        131.35        129.54         9.36 o                         
  11   4   1       1101.47        904.39        22.51 o                         
  12   4   1       1348.38       1132.65        47.62 o                         
  13   4   1         12.45          7.40        12.90 o                         
  14   4   1       2305.97       1842.79        85.65 o                         
  15   4   1         46.33         39.50        27.50 o                         
  16   4   1       1670.87       1380.55        34.33 o                         
  17   4   1         38.64         30.76        13.45 o                         
  18   4   1        169.40        169.26        13.99 o                         
  19   4   1        100.30         93.53        13.20 o                         
   1   5   1       5275.49       4051.41        59.57 o                         
   2   5   1       1144.97        977.78        27.01 o                         
   3   5   1       1756.21       1602.27        35.67 o                         
   4   5   1        721.41        650.73        22.81 o                         
   5   5   1        128.19        124.44        12.13 o                         
   6   5   1       1721.07       1633.73        38.58 o                         
   7   5   1       4250.71       4117.36        66.44 o                         
   8   5   1        248.16        251.46        17.75 o                         
   9   5   1       4081.69       3912.81        69.07 o                         
  10   5   1        130.64        124.88        14.28 o                         
  11   5   1       2278.15       2345.37        55.28 o                         
  12   5   1        439.49        476.35        26.00 o                         
  13   5   1        628.08        680.09        31.26 o                         
  14   5   1        274.47        277.18        22.69 o                         
  15   5   1         75.84         49.50        15.21 o                         
  16   5   1        367.16        339.46        25.24 o                         
  17   5   1        455.47        391.39        28.67 o                         
  18   5   1         67.71         92.69        16.50 o                         
   1   6   1       2931.71       2543.85        49.26 o                         
   2   6   1        474.89        399.76        19.65 o                         
   3   6   1       1789.13       1712.14        40.20 o                         
   4   6   1        455.10        434.42        21.03 o                         
   5   6   1         82.45         72.39        12.33 o                         
   6   6   1        744.40        787.95        29.04 o                         
   7   6   1       1873.90       2003.84        48.25 o                         
   8   6   1         48.03         42.18        10.51 o                         
   9   6   1       1380.26       1372.32        41.49 o                         
  10   6   1        196.25        198.81        19.41 o                         
  11   6   1       3723.30       3849.40        78.82 o                         
  12   6   1        105.64        142.51        16.54 o                         
  13   6   1        302.32        337.07        24.75 o                         
  14   6   1        275.64        272.17        23.78 o                         
  15   6   1          1.79         12.50        12.05 o                         
  16   6   1         71.16         60.54        17.87 o                         
  17   6   1        256.46        219.07        23.86 o                         
   1   7   1        163.24        147.20        14.11 o                         
   2   7   1       1005.10       1002.29        33.24 o                         
   3   7   1        117.19        148.42        15.08 o                         
   4   7   1       3682.63       3750.28        69.32 o                         
   5   7   1         21.14         24.91        10.27 o                         
   6   7   1       2511.95       2772.10        60.46 o                         
   7   7   1        386.60        413.59        25.15 o                         
   8   7   1        220.52        214.54        20.02 o                         
   9   7   1        321.24        341.89        23.29 o                         
  10   7   1         40.77         79.95        14.88 o                         
  11   7   1        234.65        278.44        22.20 o                         
  12   7   1       1080.55       1179.01        45.17 o                         
  13   7   1         30.50         24.18        12.50 o                         
  14   7   1        836.09        856.86        42.06 o                         
  15   7   1          1.57         14.52        13.87 o                         
  16   7   1        365.85        421.56        31.38 o                         
   1   8   1        655.25        649.97        28.31 o                         
   2   8   1        590.17        577.33        27.34 o                         
   3   8   1         67.83         66.36        12.33 o                         
   4   8   1       1083.16       1203.68        40.89 o                         
   5   8   1         31.75         27.70        12.37 o                         
   6   8   1       1484.62       1687.44        50.75 o                         
   7   8   1        788.73        840.16        37.29 o                         
   8   8   1        437.79        507.25        29.40 o                         
   9   8   1        430.80        515.14        29.85 o                         
  10   8   1         11.93         45.46        12.70 o                         
  11   8   1        157.71        206.25        21.47 o                         
  12   8   1        107.97        168.80        20.67 o                         
  13   8   1         38.72         89.05        17.19 o                         
  14   8   1        495.10        559.01        36.84 o                         
   1   9   1       1064.39       1226.98        42.67 o                         
   2   9   1          6.52        -10.51        10.51 o                         
   3   9   1        227.58        260.52        21.27 o                         
   4   9   1        253.27        222.87        22.08 o                         
   5   9   1        191.44        210.74        21.43 o                         
   6   9   1          4.82         11.69        13.06 o                         
   7   9   1        707.36        723.04        37.61 o                         
   8   9   1         24.68         32.27        14.76 o                         
   9   9   1        877.39        986.68        45.09 o                         
  10   9   1         26.81         30.61        14.80 o                         
  11   9   1        569.85        740.80        40.28 o                         
   1  10   1        279.40        334.93        25.64 o                         
   2  10   1        108.63         83.31        16.94 o                         
   3  10   1        208.36        200.10        24.06 o                         
   4  10   1        301.02        324.98        26.77 o                         
   5  10   1         35.78         20.22        15.41 o                         
   6  10   1        215.66        218.38        24.02 o                         
   7  10   1        135.53        172.52        22.65 o                         
   0   0   2      37983.98      39844.38       884.89 o                         
   2   0   2       2166.11       2543.64        35.97 o                         
   4   0   2       2547.52       2823.87        28.92 o                         
   6   0   2       2536.38       2699.05        32.74 o                         
   8   0   2      35303.66      37330.27       332.06 o                         
  10   0   2      10389.27      11021.97        90.46 o                         
  12   0   2       3364.41       3453.20        45.39 o                         
  14   0   2       1057.86        981.69        31.28 o                         
  16   0   2        665.94        717.12        38.40 o                         
  18   0   2        811.22        671.30        24.24 o                         
  20   0   2        776.57        610.26        25.61 o                         
   0   1   2      24556.69      26537.97       540.35 o                         
   1   1   2       7752.53       8384.36        98.09 o                         
   2   1   2       4843.36       5202.74        42.32 o                         
   3   1   2       7869.04       8627.63        65.98 o                         
   4   1   2        142.08        158.78         6.48 o                         
   5   1   2       9145.53       9728.53       144.86 o                         
   6   1   2        906.81        981.97        16.09 o                         
   7   1   2       7143.41       7666.20       215.45 o                         
   8   1   2       2824.86       2743.14        58.66 o                         
   9   1   2        408.41        461.19        13.10 o                         
  10   1   2       4391.91       4503.53        73.36 o                         
  11   1   2        308.78        292.03        12.13 o                         
  12   1   2       2234.35       2153.40       104.14 o                         
  13   1   2       1877.88       1927.84        63.17 o                         
  14   1   2        377.00        353.06        46.06 o                         
  15   1   2       1904.18       1794.21       244.85 o                         
  16   1   2        200.91        213.06        13.66 o                         
  17   1   2        511.17        486.86        72.91 o                         
  18   1   2        798.70        823.20       225.54 o                         
  19   1   2         19.45          8.37        12.44 o                         
  20   1   2        355.46        355.70        90.10 o                         
   0   2   2       4732.06       5052.56        45.24 o                         
   1   2   2       4452.52       4767.70        42.15 o                         
   2   2   2        810.96        921.30        14.28 o                         
   3   2   2       9773.44      10222.74       236.46 o                         
   4   2   2        868.94       1053.57        26.39 o                         
   5   2   2      21207.50      22193.15       246.81 o                         
   6   2   2       2708.98       3095.16        96.09 o                         
   7   2   2       5134.44       4997.70       122.56 o                         
   8   2   2        444.47        556.66        13.88 o                         
   9   2   2        462.43        454.66        13.40 o                         
  10   2   2        692.10        744.82        34.27 o                         
  11   2   2       1936.32       2051.40        90.34 o                         
  12   2   2        379.91        398.40        28.49 o                         
  13   2   2       3715.06       3620.42       276.03 o                         
  14   2   2         47.69         42.08         9.62 o                         
  15   2   2       2258.89       2039.17       130.93 o                         
  16   2   2          0.24          4.37         6.73 o                         
  17   2   2       1200.96        895.02        52.63 o                         
  18   2   2         61.02         46.95        11.75 o                         
  19   2   2         26.53          2.79         8.27 o                         
  20   2   2         22.47         42.09        11.89 o                         
   0   3   2      17928.23      18459.98       159.04 o                         
   1   3   2       3240.78       3467.34        34.01 o                         
   2   3   2      10902.35      10663.35       319.18 o                         
   3   3   2       1886.69       1831.70        22.98 o                         
   4   3   2       7097.51       7582.84        64.95 o                         
   5   3   2       2139.09       2080.40        26.15 o                         
   6   3   2        861.14        819.82        16.47 o                         
   7   3   2       3598.80       3562.14        54.23 o                         
   8   3   2       2590.06       2504.92        32.77 o                         
   9   3   2        140.16        149.05         8.74 o                         
  10   3   2       3746.80       3436.81       138.61 o                         
  11   3   2        120.81        113.58        20.85 o                         
  12   3   2       1275.57       1054.99        48.93 o                         
  13   3   2        569.39        495.20        42.50 o                         
  14   3   2         13.53         22.50        37.57 o                         
  15   3   2       1450.53       1089.19        28.62 o                         
  16   3   2        241.13        232.84        14.18 o                         
  17   3   2        263.20        212.68        14.58 o                         
  18   3   2        750.14        705.37        25.69 o                         
  19   3   2         14.54          1.19        12.31 o                         
  20   3   2        633.77        512.97        25.53 o                         
   0   4   2      24501.35      24090.27       193.84 o                         
   1   4   2        687.30        810.64        16.10 o                         
   2   4   2      11544.98      10654.40       132.10 o                         
   3   4   2        554.08        531.16        13.63 o                         
   4   4   2       1682.41       1602.52        67.05 o                         
   5   4   2        373.82        334.25        20.34 o                         
   6   4   2        648.90        653.50        16.18 o                         
   7   4   2         90.94         77.62        10.01 o                         
   8   4   2       2989.16       2722.12        71.82 o                         
   9   4   2        182.22        181.84        10.08 o                         
  10   4   2       3764.36       3051.87        51.22 o                         
  11   4   2        143.81        104.92        14.58 o                         
  12   4   2       1850.86       1481.30        30.58 o                         
  13   4   2        339.01        289.63        32.51 o                         
  14   4   2         68.71         62.93        14.21 o                         
  15   4   2        361.02        332.31        16.89 o                         
  16   4   2        387.20        370.59        17.86 o                         
  17   4   2         26.14         33.39         9.47 o                         
  18   4   2        771.13        747.27        27.65 o                         
  19   4   2         10.21          2.52        11.28 o                         
   0   5   2       1399.27       1421.94        33.08 o                         
   1   5   2         76.39         84.16        10.07 o                         
   2   5   2        635.07        595.94        21.76 o                         
   3   5   2       3716.85       3340.25        55.00 o                         
   4   5   2        488.37        462.40        20.18 o                         
   5   5   2       6515.62       5584.60        80.68 o                         
   6   5   2        212.70        217.57        15.85 o                         
   7   5   2       2025.19       1727.31        42.38 o                         
   8   5   2        953.31        768.01        29.00 o                         
   9   5   2        474.41        451.08        22.89 o                         
  10   5   2        753.97        655.51        28.31 o                         
  11   5   2        625.62        610.74        27.78 o                         
  12   5   2        547.34        497.50        26.73 o                         
  13   5   2       1444.28       1353.92        45.05 o                         
  14   5   2         55.19         45.33        13.31 o                         
  15   5   2        841.48        896.57        38.58 o                         
  16   5   2          4.22         17.07        12.42 o                         
  17   5   2        497.87        496.45        33.28 o                         
  18   5   2         76.69         56.46        16.78 o                         
   0   6   2        371.34        338.17        18.44 o                         
   1   6   2       1540.31       1297.10        34.74 o                         
   2   6   2        739.87        631.00        25.24 o                         
   3   6   2       2699.08       2293.32        48.21 o                         
   4   6   2        137.17        112.10        12.50 o                         
   5   6   2       4180.02       3629.57        68.10 o                         
   6   6   2        588.76        528.04        25.07 o                         
   7   6   2       1505.33       1469.90        41.98 o                         
   8   6   2        196.73        205.40        17.11 o                         
   9   6   2        113.26        108.75        15.89 o                         
  10   6   2        909.87        874.41        35.02 o                         
  11   6   2        198.86        165.20        17.31 o                         
  12   6   2        133.96        157.80        17.92 o                         
  13   6   2       1167.63       1131.86        44.00 o                         
  14   6   2          4.19         -2.10        11.04 o                         
  15   6   2       1035.73        997.60        44.77 o                         
  16   6   2         15.49         -1.54        13.35 o                         
  17   6   2        237.83        235.65        24.95 o                         
   0   7   2       3246.87       2863.54        57.67 o                         
   1   7   2         49.54         25.15        11.20 o                         
   2   7   2       1151.90       1073.02        35.26 o                         
   3   7   2         20.04         28.35         9.79 o                         
   4   7   2        224.03        209.69        17.75 o                         
   5   7   2        377.21        338.00        22.69 o                         
   6   7   2       1064.70        978.22        35.99 o                         
   7   7   2        145.47        121.16        16.86 o                         
   8   7   2       1177.42       1082.76        39.19 o                         
   9   7   2         74.75         80.76        15.00 o                         
  10   7   2       1806.28       1835.49        54.80 o                         
  11   7   2         33.82         28.79        12.98 o                         
  12   7   2        866.46        860.42        40.64 o                         
  13   7   2        116.06        106.89        18.04 o                         
  14   7   2         40.12         50.07        15.69 o                         
  15   7   2         96.98        104.90        18.24 o                         
   0   8   2       1408.95       1288.04        41.41 o                         
   1   8   2         23.34         34.94        11.36 o                         
   2   8   2       1790.96       1800.79        48.89 o                         
   3   8   2        201.42        259.87        20.14 o                         
   4   8   2        352.16        426.77        25.40 o                         
   5   8   2        571.10        559.22        29.00 o                         
   6   8   2        317.64        360.85        24.10 o                         
   7   8   2        233.02        200.63        20.83 o                         
   8   8   2        357.43        325.02        24.14 o                         
   9   8   2         11.93          8.13        11.49 o                         
  10   8   2        906.30        989.26        42.67 o                         
  11   8   2        115.37        121.16        18.97 o                         
  12   8   2        342.08        324.09        27.26 o                         
  13   8   2        165.13        174.99        21.55 o                         
   0   9   2         95.20        114.57        14.80 o                         
   1   9   2        113.53        112.47        16.54 o                         
   2   9   2         95.11         77.57        16.18 o                         
   3   9   2        814.86        831.10        37.37 o                         
   4   9   2         85.40         91.07        17.03 o                         
   5   9   2        883.90       1078.44        43.07 o                         
   6   9   2         26.22         -5.26        12.50 o                         
   7   9   2        218.32        251.70        24.06 o                         
   8   9   2         32.44         13.87        14.92 o                         
   9   9   2         88.24        117.56        18.93 o                         
  10   9   2          5.50         13.14        12.98 o                         
  11   9   2         84.09         47.64        17.31 o                         
   0  10   2        316.25        397.17        26.85 o                         
   1  10   2         36.00         26.33        13.47 o                         
   2  10   2         58.38         73.16        15.08 o                         
   3  10   2        213.49        265.74        23.62 o                         
   4  10   2          7.09        -10.96        12.54 o                         
   5  10   2        523.02        568.76        35.83 o                         
   6  10   2         32.53         51.44        17.07 o                         
   7  10   2        213.85        308.20        27.58 o                         
   2   0   3       4286.42       4690.44        45.09 o                         
   4   0   3      15515.14      17019.70       137.83 o                         
   6   0   3      12415.93      13154.15       261.41 o                         
   8   0   3       3221.51       3477.70        72.67 o                         
  10   0   3        896.29       1094.28        29.54 o                         
  12   0   3       3667.47       3886.94        51.42 o                         
  14   0   3       1452.79       1515.76        30.98 o                         
  16   0   3       3112.04       3372.27       126.50 o                         
  18   0   3        283.79        251.93        16.56 o                         
  20   0   3         13.32         -4.34        19.76 o                         
   1   1   3      14138.71      15529.76       120.71 o                         
   2   1   3       4515.11       5155.33        42.04 o                         
   3   1   3       3898.64       4097.45        39.89 o                         
   4   1   3      10429.87      11086.14       127.33 o                         
   5   1   3        413.78        451.28        11.55 o                         
   6   1   3       5797.87       6315.90        82.70 o                         
   7   1   3       3633.65       4005.10        59.35 o                         
   8   1   3       1546.16       1742.42        47.64 o                         
   9   1   3       4161.02       4671.44        58.03 o                         
  10   1   3        206.53        244.81        18.56 o                         
  11   1   3       3445.36       3819.79        46.08 o                         
  12   1   3       1519.66       1614.77        29.38 o                         
  13   1   3         80.93        108.35        21.72 o                         
  14   1   3       1255.94       1342.28        45.64 o                         
  15   1   3         50.20         35.18         8.71 o                         
  16   1   3       1109.97       1193.97        78.90 o                         
  17   1   3       1087.67       1153.65        56.92 o                         
  18   1   3        124.58        116.03        12.56 o                         
  19   1   3        662.35        722.02        31.50 o                         
  20   1   3         34.74         43.98        11.42 o                         
   1   2   3      12955.70      13980.55       106.31 o                         
   2   2   3        390.18        433.45        10.96 o                         
   3   2   3       3381.87       3747.11        82.05 o                         
   4   2   3        330.48        372.96        12.46 o                         
   5   2   3         48.97         53.74         5.69 o                         
   6   2   3        674.54        813.22        20.14 o                         
   7   2   3       2002.50       2174.72        28.12 o                         
   8   2   3         30.52         24.30         6.00 o                         
   9   2   3       7344.92       7597.81        65.18 o                         
  10   2   3         27.88         32.78         6.09 o                         
  11   2   3       3425.21       3849.72       149.35 o                         
  12   2   3         19.47         18.17         8.53 o                         
  13   2   3       1101.23       1321.64        50.79 o                         
  14   2   3        114.77        125.69        10.75 o                         
  15   2   3         34.53         41.38        15.19 o                         
  16   2   3         17.92         29.53        26.43 o                         
  17   2   3        937.98        981.19        60.70 o                         
  18   2   3          3.25         -9.50         9.50 o                         
  19   2   3       1060.34       1086.04       125.73 o                         
  20   2   3          1.46         31.30        33.38 o                         
   1   3   3       4655.41       5237.13        46.47 o                         
   2   3   3       3095.58       3452.93        75.26 o                         
   3   3   3        672.73        750.42        31.36 o                         
   4   3   3       8427.41       9062.83       108.06 o                         
   5   3   3        308.24        355.02        11.31 o                         
   6   3   3       5546.18       5792.12        68.77 o                         
   7   3   3       2061.13       2154.38        32.07 o                         
   8   3   3        996.25       1142.99        57.51 o                         
   9   3   3       2587.54       2865.97        94.51 o                         
  10   3   3        184.38        194.89        10.68 o                         
  11   3   3       1671.34       1792.08        31.54 o                         
  12   3   3       1792.25       1929.05        59.77 o                         
  13   3   3         42.72         54.60         8.37 o                         
  14   3   3       2356.04       2333.94        63.29 o                         
  15   3   3         35.16         67.73        23.70 o                         
  16   3   3       1055.95       1064.56        45.29 o                         
  17   3   3        405.93        369.87        18.72 o                         
  18   3   3        153.79        141.63        24.43 o                         
  19   3   3        278.85        279.21        31.16 o                         
   1   4   3       1170.72       1146.60        19.96 o                         
   2   4   3       3000.78       3038.73        34.33 o                         
   3   4   3       1741.17       1951.27        60.54 o                         
   4   4   3       4852.10       4876.94        84.54 o                         
   5   4   3        112.89        120.38         8.38 o                         
   6   4   3       6502.00       6656.75       120.63 o                         
   7   4   3        346.67        390.79        13.65 o                         
   8   4   3        874.54        845.07        20.46 o                         
   9   4   3        210.98        191.18        15.99 o                         
  10   4   3        156.00        138.16        10.95 o                         
  11   4   3        296.72        300.03        13.92 o                         
  12   4   3       1656.99       1666.48        33.18 o                         
  13   4   3          1.40          4.61         6.70 o                         
  14   4   3       1320.94       1274.71        82.36 o                         
  15   4   3         93.03        125.00        11.48 o                         
  16   4   3       1805.88       1678.71        47.96 o                         
  17   4   3         40.84         41.08        20.12 o                         
  18   4   3        210.77        149.13        14.18 o                         
   1   5   3       5884.11       6024.92        77.61 o                         
   2   5   3        781.62        846.51        26.93 o                         
   3   5   3       2162.26       2188.74        45.13 o                         
   4   5   3       2130.95       2232.42        46.63 o                         
   5   5   3        343.55        388.60        20.34 o                         
   6   5   3       1348.99       1288.61        36.84 o                         
   7   5   3       2192.38       2295.75        52.37 o                         
   8   5   3        598.46        540.86        26.25 o                         
   9   5   3       1637.98       1566.19        44.89 o                         
  10   5   3          6.21         10.84        11.28 o                         
  11   5   3       2283.69       2032.80        55.08 o                         
  12   5   3        329.74        346.34        22.73 o                         
  13   5   3        142.43        142.19        17.35 o                         
  14   5   3        194.25        144.70        18.00 o                         
  15   5   3        110.85        128.76        18.28 o                         
  16   5   3        197.18        153.47        20.06 o                         
  17   5   3        512.87        420.87        30.13 o                         
   1   6   3       2502.25       2443.40        49.94 o                         
   2   6   3        538.48        568.64        24.75 o                         
   3   6   3       2025.13       2111.05        48.69 o                         
   4   6   3        422.36        348.76        21.31 o                         
   5   6   3        112.22         91.32        12.82 o                         
   6   6   3        862.29        833.53        32.11 o                         
   7   6   3        664.04        586.76        27.46 o                         
   8   6   3         11.19         26.93        10.60 o                         
   9   6   3       1445.70       1216.95        41.94 o                         
  10   6   3         54.36         33.36        12.46 o                         
  11   6   3       1532.92       1294.19        45.05 o                         
  12   6   3        237.32        215.06        20.18 o                         
  13   6   3        279.77        264.36        23.66 o                         
  14   6   3        342.19        286.64        25.07 o                         
  15   6   3         19.55         41.61        13.87 o                         
  16   6   3         56.18         83.96        17.79 o                         
   1   7   3        387.94        363.73        22.16 o                         
   2   7   3        878.21        792.64        31.50 o                         
   3   7   3        270.74        253.44        18.81 o                         
   4   7   3       2485.16       2156.67        54.19 o                         
   5   7   3         62.75         65.55        13.67 o                         
   6   7   3       1802.04       1504.16        48.00 o                         
   7   7   3        166.09        121.08        16.74 o                         
   8   7   3        392.79        332.99        23.54 o                         
   9   7   3        240.26        153.68        18.81 o                         
  10   7   3          1.51         34.17        12.94 o                         
  11   7   3        279.35        312.12        24.43 o                         
  12   7   3        397.06        394.30        28.31 o                         
  13   7   3         20.39          9.22        14.36 o                         
  14   7   3        745.62        795.80        40.48 o                         
  15   7   3          0.49          6.75        14.68 o                         
   1   8   3        859.72        738.81        32.47 o                         
   2   8   3        422.96        394.50        24.22 o                         
   3   8   3        158.56        110.77        16.38 o                         
   4   8   3        749.21        709.90        32.88 o                         
   5   8   3         47.93         54.35        13.39 o                         
   6   8   3       1224.42       1191.87        45.58 o                         
   7   8   3        211.33        178.95        20.06 o                         
   8   8   3        170.29        157.76        20.10 o                         
   9   8   3        341.22        406.51        27.34 o                         
  10   8   3         26.74         48.81        15.89 o                         
  11   8   3        108.42        155.41        20.79 o                         
  12   8   3        251.74        202.65        23.29 o                         
  13   8   3         18.49         15.33        16.70 o                         
   1   9   3       1019.78        958.53        39.47 o                         
   2   9   3         43.30         60.90        14.44 o                         
   3   9   3        256.24        265.17        24.22 o                         
   4   9   3        127.06        105.83        18.48 o                         
   5   9   3         24.55         31.02        13.95 o                         
   6   9   3         80.70         88.00        16.82 o                         
   7   9   3        362.67        345.97        28.19 o                         
   8   9   3         11.36          7.97        14.64 o                         
   9   9   3        387.69        400.45        31.02 o                         
  10   9   3          7.03          6.75        15.08 o                         
   1  10   3        266.19        290.89        25.44 o                         
   2  10   3        142.93        107.29        18.97 o                         
   3  10   3         83.29         67.74        17.23 o                         
   4  10   3        227.06        297.48        25.92 o                         
   5  10   3         11.60        -13.55        13.55 o                         
   0   0   4      17874.54      18624.37       200.79 o                         
   2   0   4      19207.89      20854.85       170.62 o                         
   4   0   4       2406.51       2645.58        39.59 o                         
   6   0   4        458.77        502.71        13.47 o                         
   8   0   4       4182.16       4475.01       108.64 o                         
  10   0   4       4381.64       4390.57        50.23 o                         
  12   0   4       1422.80       1453.18        33.36 o                         
  14   0   4        136.04        149.80        11.90 o                         
  16   0   4        352.38        340.47        17.74 o                         
  18   0   4       1198.63       1399.73        37.22 o                         
   0   1   4      16704.02      17797.22       135.53 o                         
   1   1   4       1491.59       1586.11        22.08 o                         
   2   1   4       4880.87       5131.31       112.41 o                         
   3   1   4       5606.95       6107.48        48.75 o                         
   4   1   4       2117.29       2247.73        27.06 o                         
   5   1   4       6863.45       7366.84        55.48 o                         
   6   1   4        124.83        107.63        11.69 o                         
   7   1   4       3340.33       3515.09        39.65 o                         
   8   1   4       2449.59       2760.83        34.56 o                         
   9   1   4        300.69        319.52        12.45 o                         
  10   1   4       2087.83       2377.67       124.38 o                         
  11   1   4        739.70        770.90        25.44 o                         
  12   1   4       1018.00        994.61        24.03 o                         
  13   1   4       1186.63       1330.65        29.00 o                         
  14   1   4         29.73         41.18         9.48 o                         
  15   1   4       1559.77       1725.71        35.66 o                         
  16   1   4        328.39        292.35        16.26 o                         
  17   1   4        311.64        397.99        19.27 o                         
  18   1   4        553.05        619.40        24.41 o                         
  19   1   4         25.96         46.95        10.63 o                         
   0   2   4         45.07         43.88         6.05 o                         
   1   2   4       6242.01       6808.23        60.64 o                         
   2   2   4        844.76        806.43        15.98 o                         
   3   2   4       2765.69       2899.68        66.89 o                         
   4   2   4         29.20         37.94        19.51 o                         
   5   2   4      10536.21      11581.33        78.81 o                         
   6   2   4        256.99        287.67        11.02 o                         
   7   2   4       4304.09       4590.41        92.93 o                         
   8   2   4        318.45        307.23        27.84 o                         
   9   2   4        197.02        215.28        11.06 o                         
  10   2   4        227.93        226.47        29.46 o                         
  11   2   4        732.48        757.50        20.60 o                         
  12   2   4         35.43         37.93         7.42 o                         
  13   2   4       2015.42       2118.70        72.73 o                         
  14   2   4         11.49         22.71         7.48 o                         
  15   2   4       2337.28       2494.55        44.77 o                         
  16   2   4         72.47         70.02        10.37 o                         
  17   2   4        764.84        761.97        54.96 o                         
  18   2   4         29.31         16.73         9.79 o                         
  19   2   4         45.29         79.87        42.16 o                         
   0   3   4       6566.64       7062.70        58.50 o                         
   1   3   4       1975.22       2204.20        28.42 o                         
   2   3   4       3120.27       3025.48        58.26 o                         
   3   3   4       1446.03       1466.50        54.88 o                         
   4   3   4        556.24        612.76        15.41 o                         
   5   3   4       2384.05       2698.56        33.37 o                         
   6   3   4       1604.33       1758.39        27.39 o                         
   7   3   4       1772.46       1913.78        29.34 o                         
   8   3   4       3696.65       3987.20        77.10 o                         
   9   3   4         10.21          3.82         8.27 o                         
  10   3   4       3391.92       3659.06       147.41 o                         
  11   3   4        168.78        166.17        11.34 o                         
  12   3   4       1659.72       1882.62        34.66 o                         
  13   3   4        918.46        893.43        34.37 o                         
  14   3   4        159.16        162.15        12.61 o                         
  15   3   4        821.65        879.18        45.74 o                         
  16   3   4        114.36        112.33        32.94 o                         
  17   3   4        203.20        244.95        23.62 o                         
  18   3   4        526.36        612.05        72.59 o                         
   0   4   4       5821.28       6129.37        74.17 o                         
   1   4   4         70.66         69.53         8.05 o                         
   2   4   4       3404.32       3467.68        74.98 o                         
   3   4   4        617.41        649.64        16.50 o                         
   4   4   4        200.14        191.70        10.13 o                         
   5   4   4        914.17        916.76        20.33 o                         
   6   4   4        664.53        650.91        24.35 o                         
   7   4   4          7.77         11.14         6.12 o                         
   8   4   4       3803.20       3956.40        49.38 o                         
   9   4   4        196.48        194.85        16.60 o                         
  10   4   4       2815.59       2924.92        43.72 o                         
  11   4   4         83.50         98.59        10.22 o                         
  12   4   4       2082.37       2063.26        69.30 o                         
  13   4   4        481.45        457.38        23.09 o                         
  14   4   4         66.59         53.82        10.43 o                         
  15   4   4         79.40         76.23        10.71 o                         
  16   4   4        132.37        143.02        13.35 o                         
  17   4   4         53.08         66.25        10.39 o                         
  18   4   4        487.86        524.49        25.28 o                         
   0   5   4       1637.37       1667.17        39.83 o                         
   1   5   4        368.28        402.99        20.22 o                         
   2   5   4        835.94        841.70        28.75 o                         
   3   5   4       2344.18       2446.63        50.19 o                         
   4   5   4        214.75        195.73        15.61 o                         
   5   5   4       4636.22       4684.22        78.25 o                         
   6   5   4        122.24        115.42        14.64 o                         
   7   5   4       1304.62       1418.42        41.86 o                         
   8   5   4        605.07        606.45        28.23 o                         
   9   5   4        207.31        234.80        19.25 o                         
  10   5   4        603.32        586.96        29.16 o                         
  11   5   4        348.97        362.96        23.90 o                         
  12   5   4        201.37        204.31        19.37 o                         
  13   5   4       1086.28       1111.07        42.95 o                         
  14   5   4         42.00         52.17        14.40 o                         
  15   5   4        700.96        704.72        37.04 o                         
  16   5   4         43.52         48.49        15.33 o                         
  17   5   4        339.41        296.27        26.37 o                         
   0   6   4        627.63        575.59        25.64 o                         
   1   6   4        474.84        500.25        24.51 o                         
   2   6   4        307.16        293.88        19.65 o                         
   3   6   4       1618.76       1633.33        43.92 o                         
   4   6   4         54.44         59.65        12.01 o                         
   5   6   4       3614.06       3746.52        74.61 o                         
   6   6   4        238.58        245.40        20.14 o                         
   7   6   4        663.16        672.98        31.02 o                         
   8   6   4        414.12        390.70        24.71 o                         
   9   6   4        501.10        506.24        27.99 o                         
  10   6   4        347.19        309.21        24.51 o                         
  11   6   4        216.28        244.83        21.19 o                         
  12   6   4         80.64         73.00        15.89 o                         
  13   6   4        644.91        583.80        33.65 o                         
  14   6   4         39.21         23.21        15.17 o                         
  15   6   4        604.35        590.48        36.07 o                         
   0   7   4       1995.34       1791.25        47.76 o                         
   1   7   4         20.67         25.68        10.76 o                         
   2   7   4       1619.88       1530.65        45.70 o                         
   3   7   4        129.90        123.87        15.77 o                         
   4   7   4        233.16        211.22        20.42 o                         
   5   7   4        348.63        337.76        23.70 o                         
   6   7   4        266.13        229.06        20.99 o                         
   7   7   4        127.37        109.47        15.65 o                         
   8   7   4        721.82        691.13        33.44 o                         
   9   7   4         17.49         18.36        11.36 o                         
  10   7   4       1113.23       1005.08        42.87 o                         
  11   7   4         52.82         64.42        15.41 o                         
  12   7   4        404.22        369.47        28.31 o                         
  13   7   4         80.84        106.64        16.70 o                         
  14   7   4         18.28         33.85        14.40 o                         
   0   8   4       1282.32       1198.38        42.83 o                         
   1   8   4         22.82         38.78        11.89 o                         
   2   8   4        907.18        833.12        36.48 o                         
   3   8   4        358.69        301.41        23.54 o                         
   4   8   4        107.09         82.62        14.44 o                         
   5   8   4        473.43        406.59        27.18 o                         
   6   8   4         48.39         26.57        12.54 o                         
   7   8   4        160.60        107.57        17.19 o                         
   8   8   4        562.00        451.28        31.46 o                         
   9   8   4         27.43         29.12        15.04 o                         
  10   8   4        469.69        467.86        30.41 o                         
  11   8   4        144.71        121.73        20.10 o                         
  12   8   4        332.73        338.33        29.68 o                         
   0   9   4         65.06         33.24        14.11 o                         
   1   9   4         83.97         69.07        15.77 o                         
   2   9   4         11.58          7.32        11.00 o                         
   3   9   4        472.53        416.22        29.44 o                         
   4   9   4         28.74         32.23        12.90 o                         
   5   9   4        672.88        637.55        35.99 o                         
   6   9   4         62.95         66.77        17.19 o                         
   7   9   4        208.02        209.77        23.37 o                         
   8   9   4         31.19         41.69        15.85 o                         
   0  10   4        329.37        352.64        29.85 o                         
   1  10   4         46.27         95.80        16.22 o                         
   2  10   4        192.92        166.66        22.44 o                         
   2   0   5       7042.00       7654.05       159.26 o                         
   4   0   5       9080.78       9383.49       200.22 o                         
   6   0   5       5636.66       5981.76       112.34 o                         
   8   0   5       2606.61       2774.57        37.61 o                         
  10   0   5        473.29        515.67        16.96 o                         
  12   0   5        984.79       1019.32        25.49 o                         
  14   0   5       1505.93       1567.36        34.09 o                         
  16   0   5       1664.82       1808.93        39.92 o                         
  18   0   5          5.82         -8.71         8.71 o                         
   1   1   5       2325.12       2363.41        69.74 o                         
   2   1   5        399.80        328.79        11.45 o                         
   3   1   5        542.53        584.70        14.94 o                         
   4   1   5       4460.50       4426.57        42.82 o                         
   5   1   5        632.30        670.51        16.56 o                         
   6   1   5       2878.88       2963.28        35.79 o                         
   7   1   5       2795.18       2887.65        36.32 o                         
   8   1   5        671.64        668.25        34.84 o                         
   9   1   5       5238.82       5193.10        91.15 o                         
  10   1   5         10.70         13.03        12.98 o                         
  11   1   5       2311.07       2297.07        36.87 o                         
  12   1   5       1636.84       1699.36        32.91 o                         
  13   1   5        577.14        607.57        20.26 o                         
  14   1   5        425.94        457.19        38.96 o                         
  15   1   5         24.02         35.03         8.63 o                         
  16   1   5        743.02        745.14        25.90 o                         
  17   1   5        461.15        484.50        66.87 o                         
  18   1   5        207.32        164.18        27.34 o                         
   1   2   5       9324.83      10417.81        83.81 o                         
   2   2   5        144.38        203.22        15.67 o                         
   3   2   5       3138.30       3349.39        36.76 o                         
   4   2   5        624.04        692.36        16.66 o                         
   5   2   5        305.71        303.27        12.09 o                         
   6   2   5        275.03        300.64        12.21 o                         
   7   2   5       2338.27       2460.25        90.45 o                         
   8   2   5        201.00        183.84        11.11 o                         
   9   2   5       3499.28       3710.68        45.38 o                         
  10   2   5          2.51         -2.55         8.37 o                         
  11   2   5       3832.78       4080.71        53.12 o                         
  12   2   5         23.68         25.83         8.13 o                         
  13   2   5        445.61        501.92        19.29 o                         
  14   2   5         66.41         56.78         9.90 o                         
  15   2   5          3.55         10.97         8.43 o                         
  16   2   5          0.76         -7.74         7.74 o                         
  17   2   5        511.67        602.98        48.71 o                         
  18   2   5          3.81          1.18        18.97 o                         
   1   3   5       3073.93       3179.99        43.88 o                         
   2   3   5       3051.40       3116.15        30.03 o                         
   3   3   5        618.94        628.41        15.09 o                         
   4   3   5       3105.70       3096.25        30.58 o                         
   5   3   5        443.87        491.74        12.46 o                         
   6   3   5       3273.82       3361.78        59.70 o                         
   7   3   5        787.54        836.33        20.53 o                         
   8   3   5        299.05        271.82        13.16 o                         
   9   3   5       1343.83       1461.38        33.06 o                         
  10   3   5         16.59         17.61         7.86 o                         
  11   3   5        563.02        714.24        21.16 o                         
  12   3   5        913.67        984.98        37.63 o                         
  13   3   5        245.91        274.12        15.06 o                         
  14   3   5       1602.99       1549.10        70.83 o                         
  15   3   5         17.81         19.16        24.14 o                         
  16   3   5        843.37        949.09        43.15 o                         
  17   3   5        129.34        157.96        14.74 o                         
   1   4   5        633.92        699.07        18.06 o                         
   2   4   5       1443.26       1459.12        26.21 o                         
   3   4   5        118.29        101.69        23.11 o                         
   4   4   5       4230.73       4345.57        48.80 o                         
   5   4   5        622.43        654.44        18.97 o                         
   6   4   5       4996.14       5407.65        64.64 o                         
   7   4   5        402.13        410.68        15.70 o                         
   8   4   5        812.80        942.86        54.72 o                         
   9   4   5        165.31        198.25        12.49 o                         
  10   4   5         68.01         59.78        17.73 o                         
  11   4   5        219.93        201.02        13.55 o                         
  12   4   5       1105.10       1082.86        30.35 o                         
  13   4   5         23.44         33.93         9.23 o                         
  14   4   5        867.69        854.57        27.36 o                         
  15   4   5         40.77         25.33        10.08 o                         
  16   4   5        703.64        795.62        28.38 o                         
  17   4   5         13.59         15.66         9.77 o                         
   1   5   5       2298.04       2521.00        51.93 o                         
   2   5   5        284.03        262.30        18.68 o                         
   3   5   5        635.15        656.27        27.34 o                         
   4   5   5       1383.97       1490.25        41.65 o                         
   5   5   5        553.07        606.05        27.18 o                         
   6   5   5        280.41        301.69        21.51 o                         
   7   5   5       1362.94       1474.55        44.48 o                         
   8   5   5        303.08        311.48        22.49 o                         
   9   5   5       1571.08       1668.06        49.78 o                         
  10   5   5        153.12        147.97        17.47 o                         
  11   5   5       2143.41       2209.16        60.90 o                         
  12   5   5        117.30        142.03        17.67 o                         
  13   5   5        369.38        398.10        28.19 o                         
  14   5   5         70.03         79.63        17.31 o                         
  15   5   5         19.03        -11.04        13.87 o                         
  16   5   5        201.41        205.40        23.54 o                         
   1   6   5        947.42       1060.97        36.32 o                         
   2   6   5        307.79        346.34        21.39 o                         
   3   6   5        408.44        433.89        24.83 o                         
   4   6   5        523.88        627.32        28.71 o                         
   5   6   5        120.62        135.32        16.62 o                         
   6   6   5        385.62        420.67        25.40 o                         
   7   6   5       1360.01       1284.77        45.01 o                         
   8   6   5         62.01         32.47        15.04 o                         
   9   6   5       2089.54       2244.31        63.86 o                         
  10   6   5         23.71         51.44        13.51 o                         
  11   6   5       1116.20       1149.98        46.71 o                         
  12   6   5         35.99         30.49        13.06 o                         
  13   6   5        209.09        208.92        23.54 o                         
  14   6   5        131.61        123.18        20.75 o                         
   1   7   5        365.00        405.66        25.64 o                         
   2   7   5        686.40        677.22        32.35 o                         
   3   7   5        183.90        213.49        19.94 o                         
   4   7   5       1071.66       1142.17        42.67 o                         
   5   7   5          5.68         20.34        11.89 o                         
   6   7   5       1701.98       1622.49        53.46 o                         
   7   7   5          7.55          1.66        12.78 o                         
   8   7   5        353.28        379.58        27.22 o                         
   9   7   5         26.77         29.16        14.24 o                         
  10   7   5          8.35         24.91        12.90 o                         
  11   7   5        121.26        127.75        20.58 o                         
  12   7   5        227.31        206.86        24.26 o                         
   1   8   5        308.81        300.11        23.90 o                         
   2   8   5        296.21        250.65        24.02 o                         
   3   8   5         69.50         31.50        15.12 o                         
   4   8   5        749.50        692.47        37.12 o                         
   5   8   5         88.79         89.58        16.82 o                         
   6   8   5        545.02        491.24        32.19 o                         
   7   8   5        110.18        130.83        19.17 o                         
   8   8   5         71.26         60.10        15.81 o                         
   9   8   5        188.64        170.98        21.15 o                         
  10   8   5          5.44          3.36        14.32 o                         
   1   9   5        555.50        562.05        33.24 o                         
   2   9   5         21.58         54.27        15.17 o                         
   3   9   5        309.79        325.14        27.74 o                         
   4   9   5         17.62          6.51        13.71 o                         
   5   9   5          8.22        -13.22        13.22 o                         
   6   9   5         73.71        114.57        17.43 o                         
   0   0   6       4835.70       4742.90        49.99 o                         
   2   0   6       3451.02       3428.86        49.03 o                         
   4   0   6        677.88        673.06        20.48 o                         
   6   0   6       2671.19       2542.38        35.93 o                         
   8   0   6       1905.59       1926.57        32.44 o                         
  10   0   6       5583.80       5808.20        63.63 o                         
  12   0   6       1748.95       1788.74       104.16 o                         
  14   0   6         74.26         84.90        10.97 o                         
  16   0   6        149.54        155.51        18.32 o                         
   0   1   6       4417.47       4516.56        67.03 o                         
   1   1   6        560.78        555.54        15.93 o                         
   2   1   6       1031.18       1006.07        21.55 o                         
   3   1   6       2213.32       2217.17        68.75 o                         
   4   1   6        281.76        288.35        14.36 o                         
   5   1   6       4205.53       4279.51        46.75 o                         
   6   1   6         43.81         70.18         8.63 o                         
   7   1   6       1203.03       1218.28        25.25 o                         
   8   1   6       3170.49       3187.99        42.47 o                         
   9   1   6        396.83        392.81        16.07 o                         
  10   1   6        908.73        874.02        23.38 o                         
  11   1   6        443.52        446.24        18.01 o                         
  12   1   6        507.90        578.15        26.31 o                         
  13   1   6        699.85        735.76        23.90 o                         
  14   1   6         62.53         56.40        10.33 o                         
  15   1   6        621.27        689.94        24.68 o                         
  16   1   6        135.90        151.35        14.62 o                         
  17   1   6        278.45        255.59        30.53 o                         
   0   2   6        268.64        276.59        11.93 o                         
   1   2   6       1561.08       1634.75        40.44 o                         
   2   2   6         23.62         30.44         6.50 o                         
   3   2   6       3459.99       3365.45        41.41 o                         
   4   2   6        247.34        256.07        12.25 o                         
   5   2   6       3947.73       3939.84        67.39 o                         
   6   2   6         21.41         22.74         7.11 o                         
   7   2   6       4047.33       4101.31        57.85 o                         
   8   2   6        333.44        353.26        15.04 o                         
   9   2   6         89.88         98.32         9.72 o                         
  10   2   6         25.36         16.77         7.50 o                         
  11   2   6        341.61        350.13        20.77 o                         
  12   2   6          3.46          9.50        12.78 o                         
  13   2   6       1605.92       1772.01        50.45 o                         
  14   2   6         48.48         21.70         9.89 o                         
  15   2   6       2056.19       2102.02       126.54 o                         
  16   2   6         35.31         48.33        10.20 o                         
  17   2   6        393.69        463.84        33.61 o                         
   0   3   6       5918.74       5759.66        50.54 o                         
   1   3   6        267.45        253.17        11.94 o                         
   2   3   6       4793.59       4622.54        43.94 o                         
   3   3   6        531.96        541.56        16.95 o                         
   4   3   6       1743.56       1806.86        55.43 o                         
   5   3   6       1824.93       1923.84        26.20 o                         
   6   3   6        425.88        408.55        21.74 o                         
   7   3   6        470.99        473.39        14.02 o                         
   8   3   6        733.93        760.15        18.55 o                         
   9   3   6         76.51         71.35         9.32 o                         
  10   3   6       1026.15       1048.95        26.79 o                         
  11   3   6        161.17        133.33        12.40 o                         
  12   3   6        593.98        646.65        50.41 o                         
  13   3   6        457.01        461.24        20.13 o                         
  14   3   6          2.85         -2.68         8.80 o                         
  15   3   6        178.52        229.79        25.54 o                         
  16   3   6        275.12        281.63        20.12 o                         
   0   4   6       7133.50       7479.18       152.81 o                         
   1   4   6        160.19        168.71        11.31 o                         
   2   4   6       2549.21       2553.83        37.49 o                         
   3   4   6        220.33        261.69        12.91 o                         
   4   4   6       1411.67       1414.17        28.28 o                         
   5   4   6        685.77        661.86        19.94 o                         
   6   4   6        217.81        216.35        12.37 o                         
   7   4   6        139.99        141.47        29.22 o                         
   8   4   6       1227.01       1261.73        29.09 o                         
   9   4   6         59.76         71.71        17.94 o                         
  10   4   6       1485.27       1518.08        58.46 o                         
  11   4   6        136.02        134.15        13.01 o                         
  12   4   6        713.54        766.91        24.98 o                         
  13   4   6        212.42        190.56        14.90 o                         
  14   4   6          2.90         -5.00        16.22 o                         
  15   4   6         44.63         27.64        11.01 o                         
   0   5   6        528.74        617.77        27.62 o                         
   1   5   6        807.36        828.71        31.18 o                         
   2   5   6        310.16        266.34        19.61 o                         
   3   5   6       1288.14       1220.55        39.27 o                         
   4   5   6         75.79         99.48        14.40 o                         
   5   5   6       2369.94       2473.48        58.72 o                         
   6   5   6         51.15         67.37        12.98 o                         
   7   5   6        865.82        977.21        37.37 o                         
   8   5   6        287.77        302.94        23.01 o                         
   9   5   6         56.10        103.45        16.18 o                         
  10   5   6        301.57        343.10        24.95 o                         
  11   5   6        149.07        160.06        19.13 o                         
  12   5   6        137.70        118.61        19.69 o                         
  13   5   6        756.47        692.87        37.77 o                         
  14   5   6         64.94         48.12        16.22 o                         
   0   6   6        732.12        713.86        31.22 o                         
   1   6   6        128.27        138.23        16.86 o                         
   2   6   6        187.69        188.70        18.44 o                         
   3   6   6       1359.00       1500.68        46.75 o                         
   4   6   6         17.18         35.10        12.33 o                         
   5   6   6       1815.71       1785.06        53.91 o                         
   6   6   6         17.30         33.24        12.13 o                         
   7   6   6        673.42        747.71        36.11 o                         
   8   6   6        194.68        187.85        20.99 o                         
   9   6   6        214.19        223.35        21.76 o                         
  10   6   6         60.14         92.81        16.18 o                         
  11   6   6        160.29        178.67        21.84 o                         
  12   6   6         56.76         79.10        15.97 o                         
  13   6   6        447.76        429.77        31.91 o                         
   0   7   6        863.76        876.52        36.80 o                         
   1   7   6         93.72         90.87        16.58 o                         
   2   7   6       1188.04       1208.82        44.97 o                         
   3   7   6        102.60        105.55        16.82 o                         
   4   7   6         78.49         73.20        15.53 o                         
   5   7   6         97.08        117.52        18.00 o                         
   6   7   6        228.74        235.77        22.61 o                         
   7   7   6         65.84         58.03        16.14 o                         
   8   7   6        565.28        530.83        32.88 o                         
   9   7   6         15.40          4.77        15.21 o                         
  10   7   6        837.59        825.64        42.54 o                         
  11   7   6         13.47         -8.45        13.35 o                         
   0   8   6       1356.85       1499.06        53.10 o                         
   1   8   6         66.58        104.74        16.62 o                         
   2   8   6        373.34        417.03        29.60 o                         
   3   8   6        273.13        226.99        23.74 o                         
   4   8   6        227.04        237.75        23.62 o                         
   5   8   6        151.70        158.93        19.49 o                         
   6   8   6         37.62         35.63        13.63 o                         
   7   8   6         28.07         52.98        15.61 o                         
   8   8   6        291.98        292.06        27.30 o                         
   0   9   6         25.72         11.65        14.15 o                         
   1   9   6         94.87        106.40        19.57 o                         
   2   0   7       1961.19       1969.05        43.55 o                         
   4   0   7       3426.93       3364.91        43.48 o                         
   6   0   7       4975.61       5073.15        56.73 o                         
   8   0   7       1054.11       1134.04        26.76 o                         
  10   0   7       1198.33       1114.77        27.69 o                         
  12   0   7       1066.81        995.46        55.18 o                         
  14   0   7       1457.01       1449.01        36.33 o                         
  16   0   7        774.36        765.52        36.48 o                         
   1   1   7       3626.94       3520.24        64.58 o                         
   2   1   7        676.27        625.25        28.75 o                         
   3   1   7       1337.76       1323.53        42.85 o                         
   4   1   7       2058.04       2100.24        55.46 o                         
   5   1   7        393.95        362.98        18.58 o                         
   6   1   7        363.12        416.77        16.58 o                         
   7   1   7        157.14        202.90        31.62 o                         
   8   1   7        356.66        394.08        16.42 o                         
   9   1   7        999.24       1047.09        26.51 o                         
  10   1   7        476.32        516.82        20.07 o                         
  11   1   7        639.73        678.95        41.43 o                         
  12   1   7        382.42        354.03        17.36 o                         
  13   1   7        285.96        312.75        18.07 o                         
  14   1   7        332.33        306.11        18.19 o                         
  15   1   7         43.69         44.88        10.55 o                         
  16   1   7        455.53        460.16        22.75 o                         
   1   2   7       3384.47       3351.00        43.31 o                         
   2   2   7         28.07         14.40         7.82 o                         
   3   2   7       1835.35       1816.95        31.57 o                         
   4   2   7        206.42        209.43        11.98 o                         
   5   2   7        212.53        188.68        29.78 o                         
   6   2   7        216.80        229.02        14.90 o                         
   7   2   7       2477.75       2476.68        74.80 o                         
   8   2   7         50.57         73.03        16.78 o                         
   9   2   7       2464.65       2448.24        41.20 o                         
  10   2   7         59.18         88.17        10.73 o                         
  11   2   7       2695.94       2796.08        58.62 o                         
  12   2   7        124.50         94.28        12.60 o                         
  13   2   7         30.06         49.17        10.26 o                         
  14   2   7        120.28        125.64        18.99 o                         
  15   2   7         68.88         96.28        33.08 o                         
   1   3   7        577.09        556.99        20.12 o                         
   2   3   7        447.56        418.72        16.34 o                         
   3   3   7         13.80         35.85         7.88 o                         
   4   3   7       1279.39       1317.92        28.42 o                         
   5   3   7         26.68         22.31        13.49 o                         
   6   3   7       2927.44       3080.51        44.86 o                         
   7   3   7        232.26        276.12        39.51 o                         
   8   3   7        424.77        428.05        18.26 o                         
   9   3   7        506.94        526.02        20.08 o                         
  10   3   7         22.09         26.93        10.94 o                         
  11   3   7        420.95        445.34        19.77 o                         
  12   3   7        402.11        369.45        18.99 o                         
  13   3   7        410.58        429.07        30.86 o                         
  14   3   7        359.91        338.79        19.74 o                         
  15   3   7          1.15         18.61         9.36 o                         
   1   4   7        192.89        193.75        12.27 o                         
   2   4   7       1660.62       1647.42        42.04 o                         
   3   4   7        397.35        370.09        26.95 o                         
   4   4   7       3032.24       3090.40        45.65 o                         
   5   4   7         50.76         74.27        10.84 o                         
   6   4   7       1220.88       1232.77        29.58 o                         
   7   4   7        125.64        123.07        12.09 o                         
   8   4   7        368.88        386.10        17.94 o                         
   9   4   7        103.13        131.51        15.39 o                         
  10   4   7         66.96         66.72        10.44 o                         
  11   4   7         29.70        -10.02        10.02 o                         
  12   4   7        601.22        568.78        78.37 o                         
  13   4   7        193.84        190.33        15.79 o                         
  14   4   7       1021.65       1025.00        33.46 o                         
   1   5   7       1493.52       1574.56        46.63 o                         
   2   5   7         18.04         35.14        12.50 o                         
   3   5   7       1762.98       1874.03        52.25 o                         
   4   5   7        314.85        274.51        22.77 o                         
   5   5   7         29.78         36.60        12.74 o                         
   6   5   7        188.13        188.58        20.34 o                         
   7   5   7        498.63        503.49        29.64 o                         
   8   5   7         88.91        135.68        16.18 o                         
   9   5   7       1023.75       1011.99        42.34 o                         
  10   5   7          8.30         14.48        12.90 o                         
  11   5   7        588.85        642.81        34.33 o                         
  12   5   7        166.32        152.14        20.99 o                         
   1   6   7       2878.19       2940.86        67.54 o                         
   2   6   7          0.40         26.33        12.42 o                         
   3   6   7        510.25        531.96        30.74 o                         
   4   6   7        107.92        107.90        16.99 o                         
   5   6   7         58.04         90.71        15.73 o                         
   6   6   7        101.78        108.91        17.27 o                         
   7   6   7        364.16        385.68        27.99 o                         
   8   6   7         10.46         -3.03        13.59 o                         
   9   6   7        460.87        483.96        32.39 o                         
  10   6   7         15.23         -1.62        14.40 o                         
  11   6   7        492.71        640.02        37.69 o                         
   1   7   7         64.39         42.30        15.45 o                         
   2   7   7        569.01        598.93        33.28 o                         
   3   7   7         69.43         91.36        16.38 o                         
   4   7   7        432.82        454.76        29.56 o                         
   5   7   7         24.91         43.60        14.96 o                         
   6   7   7        692.67        742.90        38.58 o                         
   7   7   7         22.17         27.70        14.19 o                         
   8   7   7         94.60        107.05        18.76 o                         
   1   8   7         52.20         66.61        15.89 o                         
   2   8   7        125.81        141.83        21.84 o                         
   3   8   7        101.95        142.76        19.90 o                         
   4   8   7        701.47        827.26        41.98 o                         
   0   0   8       2906.81       2751.16        82.42 o                         
   2   0   8       2584.80       2327.74        38.27 o                         
   4   0   8        665.01        626.14        20.63 o                         
   6   0   8        401.49        362.40        16.80 o                         
   8   0   8       1105.37       1070.72        28.09 o                         
  10   0   8       1854.44       1694.14        37.29 o                         
  12   0   8        843.35        898.45        28.35 o                         
  14   0   8         11.05          1.79        11.22 o                         
   0   1   8       2000.06       1945.58        51.62 o                         
   1   1   8        120.90        142.43        11.75 o                         
   2   1   8        379.08        369.90        16.22 o                         
   3   1   8       1181.56       1083.44        26.55 o                         
   4   1   8        263.91        264.13        34.58 o                         
   5   1   8       1577.08       1558.04        38.42 o                         
   6   1   8        137.32        152.09        11.67 o                         
   7   1   8        494.81        502.69        19.61 o                         
   8   1   8       1254.45       1282.32        30.78 o                         
   9   1   8         28.73         27.91         9.70 o                         
  10   1   8        460.94        451.68        58.07 o                         
  11   1   8        213.27        235.93        15.85 o                         
  12   1   8        270.04        299.87        30.45 o                         
  13   1   8        601.42        558.64        66.40 o                         
  14   1   8         61.45         63.57        12.29 o                         
   0   2   8        389.05        383.83        16.61 o                         
   1   2   8        559.74        535.64        19.09 o                         
   2   2   8          8.04         12.80         7.59 o                         
   3   2   8       1523.00       1358.16        57.77 o                         
   4   2   8         17.52         34.98         8.25 o                         
   5   2   8       2247.54       2168.40        38.95 o                         
   6   2   8          6.73         -4.77         8.67 o                         
   7   2   8       2094.98       1983.77        54.27 o                         
   8   2   8        104.64         83.71        11.45 o                         
   9   2   8        139.75        160.67        13.17 o                         
  10   2   8         21.40         35.57        34.60 o                         
  11   2   8         69.83         78.10        13.89 o                         
  12   2   8         82.34         90.17        12.38 o                         
  13   2   8        447.12        482.61        22.72 o                         
   0   3   8        623.45        609.21        21.47 o                         
   1   3   8         23.59         36.58        21.88 o                         
   2   3   8        296.10        294.80        15.64 o                         
   3   3   8        736.85        716.21        65.31 o                         
   4   3   8         25.22         19.24         9.67 o                         
   5   3   8       1123.15       1081.30        28.35 o                         
   6   3   8        901.15        816.81        24.91 o                         
   7   3   8        197.45        190.79        15.02 o                         
   8   3   8       1259.89       1160.01        30.83 o                         
   9   3   8        127.67        142.71        21.29 o                         
  10   3   8       1547.02       1564.80        37.56 o                         
  11   3   8         37.08          4.78        11.70 o                         
  12   3   8        514.32        556.57        23.97 o                         
  13   3   8        175.44        177.30        15.55 o                         
   0   4   8       1024.14       1020.88        27.04 o                         
   1   4   8         14.09         20.26         8.26 o                         
   2   4   8        408.76        472.63        70.57 o                         
   3   4   8        218.22        195.83        13.77 o                         
   4   4   8        375.19        341.89        23.94 o                         
   5   4   8        295.82        287.55        16.48 o                         
   6   4   8        440.91        383.53        18.64 o                         
   7   4   8         54.98         68.03        22.38 o                         
   8   4   8       1033.56       1022.36        29.97 o                         
   9   4   8        125.06        130.68        14.05 o                         
  10   4   8       1238.36       1177.57        53.83 o                         
  11   4   8          3.35          0.71        13.31 o                         
  12   4   8        606.62        653.98        27.03 o                         
   0   5   8        728.71        732.01        24.78 o                         
   1   5   8        370.84        348.06        27.28 o                         
   2   5   8        274.22        295.47        20.79 o                         
   3   5   8        818.55        782.01        25.82 o                         
   4   5   8         70.03         82.11        15.99 o                         
   5   5   8        934.97        978.54        28.81 o                         
   6   5   8          3.62         17.23         9.12 o                         
   7   5   8        793.51        785.74        27.21 o                         
   8   5   8        143.48        154.28        20.30 o                         
   9   5   8         12.22         -3.11        12.29 o                         
  10   5   8         89.80         95.08        18.20 o                         
   0   6   8        223.36        217.90        22.69 o                         
   1   6   8         28.39         16.46        13.14 o                         
   2   6   8         60.21         64.18        15.33 o                         
   3   6   8        487.17        514.81        30.29 o                         
   4   6   8          2.30          4.53        12.21 o                         
   5   6   8        712.55        703.10        38.01 o                         
   6   6   8          5.37          0.00        12.70 o                         
   7   6   8        304.26        339.66        28.07 o                         
   8   6   8        187.00        206.69        23.42 o                         
   0   7   8        588.88        501.26        33.57 o                         
   1   7   8         76.54        109.76        18.32 o                         
   2   7   8        481.06        430.13        30.98 o                         
   3   7   8         92.77         88.32        17.19 o                         
   4   7   8         41.51         28.31        16.34 o                         
   2   0   9       1428.82       1289.80        71.98 o                         
   4   0   9        912.09        845.94        25.86 o                         
   6   0   9       1484.75       1435.38        34.31 o                         
   8   0   9         84.96         81.65        11.61 o                         
  10   0   9         44.67         38.08        12.35 o                         
   1   1   9       1212.35       1096.52        28.59 o                         
   2   1   9         32.10         36.24        16.32 o                         
   3   1   9        368.86        350.64        24.83 o                         
   4   1   9        885.51        839.94        52.57 o                         
   5   1   9         71.75         90.82        21.41 o                         
   6   1   9        394.03        384.02        37.00 o                         
   7   1   9        343.15        324.50        17.49 o                         
   8   1   9        191.57        205.04        20.67 o                         
   9   1   9        379.18        313.65        18.53 o                         
  10   1   9         43.43         26.25        16.96 o                         
  11   1   9        475.06        426.13        22.35 o                         
   1   2   9       2306.08       2157.39        41.05 o                         
   2   2   9          5.18         -0.25        20.20 o                         
   3   2   9       1509.93       1457.40        33.89 o                         
   4   2   9         58.97         63.10        10.62 o                         
   5   2   9         23.84         14.04        14.50 o                         
   6   2   9         56.22         61.22        10.63 o                         
   7   2   9        189.12        202.24        14.54 o                         
   8   2   9          0.24         -9.56         9.56 o                         
   9   2   9        716.17        645.74        25.08 o                         
  10   2   9          9.95        -10.94        10.94 o                         
  11   2   9        580.69        557.44        24.68 o                         
   1   3   9        578.96        580.43        22.17 o                         
   2   3   9        405.57        348.48        18.21 o                         
   3   3   9        287.60        267.31        20.22 o                         
   4   3   9        787.33        696.58        24.88 o                         
   5   3   9         78.94         73.36        12.70 o                         
   6   3   9        442.80        448.09        20.19 o                         
   7   3   9         69.87         56.17        15.04 o                         
   8   3   9        232.73        244.41        16.88 o                         
   9   3   9        211.98        221.75        18.10 o                         
  10   3   9         29.96         34.60        10.95 o                         
   1   4   9        125.22        125.41        21.07 o                         
   2   4   9        326.79        270.91        16.84 o                         
   3   4   9         19.74          8.13         9.49 o                         
   4   4   9       1044.79       1010.45        30.47 o                         
   5   4   9         48.30         59.67        22.73 o                         
   6   4   9        867.12        873.98        70.63 o                         
   7   4   9         26.46         53.59        13.47 o                         
   8   4   9        163.68        167.28        16.30 o                         
   9   4   9        128.80        134.80        14.21 o                         
   1   5   9        797.00        775.44        26.83 o                         
   2   5   9         52.10         68.69        20.00 o                         
   3   5   9        284.49        284.41        18.35 o                         
   4   5   9        176.75        173.11        19.94 o                         
   5   5   9         63.68         37.29        19.17 o                         
   6   5   9         81.18         92.72        22.95 o                         
   1   6   9        679.07        685.88        38.98 o                         
   2   6   9         37.51         14.72        15.21 o                         
   0   0  10        345.91        309.24        18.47 o                         
   2   0  10        427.39        430.48        20.15 o                         
   4   0  10         12.61          4.39         8.82 o                         
   6   0  10        126.96        113.92        13.10 o                         
   8   0  10        495.81        493.89        36.48 o                         
   0   1  10        694.56        636.56        24.98 o                         
   1   1  10         70.75         69.10        11.44 o                         
   2   1  10        182.61        157.31        14.34 o                         
   3   1  10        664.54        550.66        77.73 o                         
   4   1  10         23.87         23.76        13.53 o                         
   5   1  10        723.47        653.73        25.11 o                         
   6   1  10        216.23        174.18        37.53 o                         
   7   1  10        380.15        317.94        50.61 o                         
   8   1  10        493.69        432.64        22.27 o                         
   0   2  10         94.97         69.65        11.64 o                         
   1   2  10        127.51        125.99        13.36 o                         
   2   2  10          6.77         25.29         9.15 o                         
   3   2  10        372.52        285.58        28.05 o                         
   4   2  10          7.93         -7.54        10.44 o                         
   5   2  10        793.03        758.78        35.63 o                         
   6   2  10          4.79         -2.44         9.65 o                         
   7   2  10        407.80        412.70        21.62 o                         
   0   3  10        808.92        732.78        33.22 o                         
   1   3  10         11.88          9.91         9.74 o                         
   2   3  10        469.98        461.82        22.43 o                         
   3   3  10        481.07        445.73        67.64 o                         
   4   3  10         49.52         49.63        12.01 o                         
   5   3  10        414.97        401.91        21.51 o                         
   0   4  10        307.78        295.20        19.02 o                         
   1   4  10          7.26         23.75        16.34 o                         
   2   4  10        462.26        419.24        21.43 o                         
                                                                                
